# Supplementary material for: Identifying shared genetic loci between coronavirus disease 2019 and cardiovascular diseases based on cross-trait meta-analysis
Source: Front Microbiol. 2022 Sep 15;13:993933. doi: 10.3389/fmicb.2022.993933 (PMC9520490; doi:10.3389/fmicb.2022.993933)
Supplement: Supplementary file 1 [file Table_1.XLSX]

## Sheet: Table S1
Table S1. Summary of GWAS data
Phenotype	Data source	Total N	Population	# SNPs
severe coronavirus disease 2019	GenOMICC consortium	7560	European	4380210
Coronary artery disease	CARDIoGRAMplusC4D consortium	184305	Multi-ancestry, majority are European	9455778
Type 2 diabetes	DIAGRAM consortium	159208	European	9221118
Hypertension	UK Biobank	289307	European	10321705
Obesity	GIANT consortium	98697	European	2380428
Low-density lipoproteins	GLGC consortium	188577	European	2437751
High-density lipoproteins	GLGC consortium	188577	European	2447441
Triglycerides	GLGC consortium	188577	European	2439432
Total cholesterol	GLGC consortium	188577	European	2446981
Abbreviations: GWAS: genome-wide association study; COVID-19: coronavirus disease 2019;
CAD: coronary artery disease; T2D: type 2 diabetes; HTN: hypertension;
LDL: low-density lipoproteins; HDL: high-density lipoproteins; TG: triglycerides; TC: Total cholesterol

## Sheet: Table S2
Table S2. TWAS of coronavirus disease 2019 (COVID-19)
Tissue	Gene	Chr	P0	P1	Z	P	GN	FDR
Adrenal_Gland	LIMD1-AS1	3	45720535	45730626	-5.9751	2.30e-09	1514	3.48e-6
Artery_Tibial	IL10RB-AS1	21	34636178	34638565	-4.72936	2.25e-06	3844	8.65e-3
Brain_Caudate_basal_ganglia	AC104655.2	2	105713510	105719402	-4.180	2.91e-05	970	2.82e-2
Brain_Cerebellar_Hemisphere	IL10RB	21	34638663	34669539	4.174	2.99e-05	1542	4.61e-2
Cells_EBV-transformed_lymphocytes	IL10RB-AS1	21	34636178	34638565	-5.3200	1.04e-07	1464	1.52e-4
Cells_Transformed_fibroblasts	CCR1	3	46243200	46249887	5.1343	2.83e-07	4288	1.21e-3
Cells_Transformed_fibroblasts	IFNAR2	21	34602206	34637980	-4.39478	1.11e-05	4288	4.76e-2
Cells_Transformed_fibroblasts	IL10RB-AS1	21	34636178	34638565	-4.51861	6.22e-06	4288	2.67e-2
Colon_Transverse	IFNAR2	21	34602206	34637980	-4.912	8.99e-07	2133	1.92e-3
Colon_Transverse	IL10RB-AS1	21	34636178	34638565	-4.562	5.06e-06	2133	1.08e-2
Esophagus_Gastroesophageal_Junction	NUDCD2	5	162883935	162887146	-4.8821	1.05e-06	1500	1.57e-3
Esophagus_Mucosa	IFNAR2	21	34602206	34637980	-4.747	2.06e-06	3391	6.99e-3
Esophagus_Mucosa	IL10RB-AS1	21	34636178	34638565	-4.612	3.99e-06	3391	1.35e-2
Lung	FYCO1	3	45959396	46037307	4.5157	6.31e-06	2938	1.85e-2
Muscle_Skeletal	IL10RB	21	34638663	34669539	5.45100	5.01e-08	2976	1.49e-4
Nerve_Tibial	IL10RB	21	34638663	34669539	5.0340	4.80e-07	4424	2.12e-3
Skin_Not_Sun_Exposed_Suprapubic	ZNF568	19	37407231	37488834	-4.33255	1.47e-05	2548	3.75e-2
Skin_Sun_Exposed_Lower_leg	IFNAR2	21	34602206	34637980	-4.5875	4.49e-06	3729	1.67e-2
Skin_Sun_Exposed_Lower_leg	IL10RB-AS1	21	34636178	34638565	-4.7087	2.49e-06	3729	9.29e-3
Vagina	GCOM2	4	68904262	68905368	-4.0850	4.41e-05	675	2.98e-2

## Sheet: Table S3
Table S3. TWAS of coronary artery disease (CAD)
Tissue	Gene	Chr	P0	P1	Z	P	GN	FDR
Adipose_Subcutaneous	RP11-378J18.8	1	222832209	222834854	-5.65300	1.58e-08	3579	5.65e-5
Adipose_Subcutaneous	GGCX	2	85777678	85788670	6.03400	1.60e-09	3579	5.73e-6
Adipose_Subcutaneous	ICA1L	2	203640690	203736708	8.62500	6.41e-18	3579	2.29e-14
Adipose_Subcutaneous	CARF	2	203777117	203851786	-6.42453	1.32e-10	3579	4.72e-7
Adipose_Subcutaneous	NBEAL1	2	203879602	204091101	-7.76800	7.97e-15	3579	2.85e-11
Adipose_Subcutaneous	CYP17A1-AS1	10	104592478	104594273	-4.74770	2.06e-06	3579	7.37e-3
Adipose_Subcutaneous	POC1B	12	89813495	89891119	-4.57310	4.81e-06	3579	1.72e-2
Adipose_Subcutaneous	MAPKAPK5-AS1	12	112277571	112278281	-4.44357	8.85e-06	3579	3.17e-2
Adipose_Subcutaneous	HECTD4	12	112597992	112819896	5.24688	1.55e-07	3579	5.55e-4
Adipose_Subcutaneous	EIF2B2	14	75469614	75476292	4.5770	4.72e-06	3579	1.69e-2
Adipose_Subcutaneous	RP11-950C14.3	14	75471422	75475184	4.5770	4.72e-06	3579	1.69e-2
Adipose_Subcutaneous	EPOR	19	11488236	11494988	-6.5681	5.10e-11	3579	1.83e-7
Adipose_Visceral_Omentum	SF3A3	1	38422647	38456593	-4.389000	1.14e-05	2100	2.39e-2
Adipose_Visceral_Omentum	FHL3	1	38462442	38471278	-4.763000	1.91e-06	2100	4.01e-3
Adipose_Visceral_Omentum	GGCX	2	85777678	85788670	5.9330	2.97e-09	2100	6.24e-6
Adipose_Visceral_Omentum	NBEAL1	2	203879602	204091101	-7.7680	7.97e-15	2100	1.67e-11
Adipose_Visceral_Omentum	FES	15	91426925	91439006	-5.24800	1.54e-07	2100	3.23e-4
Adipose_Visceral_Omentum	TUBG2	17	40811323	40819024	-4.9697	6.71e-07	2100	1.41e-3
Adrenal_Gland	FHL3	1	38462442	38471278	-4.4901	7.12e-06	1514	1.08e-2
Adrenal_Gland	RP11-981P6.1	12	89954906	89987798	4.6820	2.84e-06	1514	4.30e-3
Adrenal_Gland	MAPKAPK5-AS1	12	112277571	112278281	-4.3550	1.33e-05	1514	2.01e-2
Adrenal_Gland	AC003029.1	12	112277571	112279211	-4.3550	1.33e-05	1514	2.01e-2
Artery_Aorta	INPP5B	1	38326369	38412729	-4.92788	8.31e-07	3047	2.53e-3
Artery_Aorta	FHL3	1	38462442	38471278	-4.75722	1.96e-06	3047	5.97e-3
Artery_Aorta	RP11-378J18.8	1	222832209	222834854	-7.06600	1.59e-12	3047	4.84e-9
Artery_Aorta	GGCX	2	85777678	85788670	5.2391	1.61e-07	3047	4.91e-4
Artery_Aorta	NBEAL1	2	203879602	204091101	-8.6060	7.57e-18	3047	2.31e-14
Artery_Aorta	MRAS	3	138066539	138124375	5.86902	4.38e-09	3047	1.33e-5
Artery_Aorta	PHACTR1	6	12717893	13288645	-11.6168	3.38e-31	3047	1.03e-27
Artery_Aorta	RP1-257A7.5	6	13290250	13290722	-13.6580	1.81e-42	3047	5.52e-39
Artery_Aorta	KIAA1462	10	30301729	30404423	6.39546	1.60e-10	3047	4.88e-7
Artery_Aorta	POC1B	12	89813495	89891119	-4.9320	8.14e-07	3047	2.48e-3
Artery_Aorta	MFGE8	15	89441916	89456642	4.4699	7.83e-06	3047	2.39e-2
Artery_Aorta	RP11-400F19.8	17	40688528	40714080	-4.7270	2.28e-06	3047	6.95e-3
Artery_Aorta	SNF8	17	47006678	47022479	4.4110	1.03e-05	3047	3.14e-2
Artery_Aorta	AC091133.1	17	47009153	47014462	5.0371	4.73e-07	3047	1.44e-3
Artery_Aorta	RGL3	19	11495017	11530018	4.44612	8.74e-06	3047	2.66e-2
Artery_Coronary	INPP5B	1	38326369	38412729	-4.3950	1.11e-05	1231	1.37e-2
Artery_Coronary	RP11-109P14.10	1	38326369	38327252	-4.2580	2.06e-05	1231	2.54e-2
Artery_Coronary	SF3A3	1	38422647	38456593	-4.2580	2.06e-05	1231	2.54e-2
Artery_Coronary	FHL3	1	38462442	38471278	-4.2580	2.06e-05	1231	2.54e-2
Artery_Coronary	NBEAL1	2	203879602	204091101	-8.01940	1.06e-15	1231	1.30e-12
Artery_Coronary	MRAS	3	138066539	138124375	5.6740	1.40e-08	1231	1.72e-5
Artery_Coronary	RP1-257A7.5	6	13290250	13290722	-11.488	1.52e-30	1231	1.87e-27
Artery_Tibial	INPP5B	1	38326369	38412729	-4.7937	1.64e-06	3844	6.30e-3
Artery_Tibial	SF3A3	1	38422647	38456593	-4.4342	9.24e-06	3844	3.55e-2
Artery_Tibial	FHL3	1	38462442	38471278	-4.6019	4.19e-06	3844	1.61e-2
Artery_Tibial	UTP11L	1	38474930	38490496	-4.3890	1.14e-05	3844	4.38e-2
Artery_Tibial	RP11-378J18.8	1	222832209	222834854	-6.2579	3.90e-10	3844	1.50e-6
Artery_Tibial	GGCX	2	85777678	85788670	5.20731	1.92e-07	3844	7.38e-4
Artery_Tibial	CARF	2	203777117	203851786	-7.88842	3.06e-15	3844	1.18e-11
Artery_Tibial	NBEAL1	2	203879602	204091101	-7.76800	7.97e-15	3844	3.06e-11
Artery_Tibial	MRAS	3	138066539	138124375	5.8730	4.28e-09	3844	1.65e-5
Artery_Tibial	PHACTR1	6	12717893	13288645	-10.01515	1.31e-23	3844	5.04e-20
Artery_Tibial	RP1-257A7.5	6	13290250	13290722	-11.20908	3.68e-29	3844	1.41e-25
Artery_Tibial	UFL1	6	96969471	97003152	-4.45100	8.55e-06	3844	3.29e-2
Artery_Tibial	CYP17A1-AS1	10	104592478	104594273	-4.56100	5.09e-06	3844	1.96e-2
Artery_Tibial	NT5C2	10	104850368	104953056	4.56100	5.09e-06	3844	1.96e-2
Artery_Tibial	RP11-981P6.1	12	89954906	89987798	4.5360	5.73e-06	3844	2.20e-2
Artery_Tibial	ATP2B1	12	89981828	90102608	4.8159	1.47e-06	3844	5.65e-3
Artery_Tibial	HECTD4	12	112597992	112819896	5.2800	1.29e-07	3844	4.96e-4
Artery_Tibial	ADAMTS7	15	79051545	79103773	-6.3110	2.77e-10	3844	1.06e-6
Artery_Tibial	FES	15	91426925	91439006	-5.1253	2.97e-07	3844	1.14e-3
Brain_Caudate_basal_ganglia	PDE5A	4	120415550	120550146	4.124	3.72e-05	970	3.61e-2
Brain_Caudate_basal_ganglia	SLC22A3	6	160769300	160876014	4.6222	3.80e-06	970	3.69e-3
Brain_Caudate_basal_ganglia	NAGLU	17	40688190	40696467	-4.2350	2.29e-05	970	2.22e-2
Brain_Cerebellar_Hemisphere	RP11-378J18.8	1	222832209	222834854	-5.80029	6.62e-09	1542	1.02e-5
Brain_Cerebellar_Hemisphere	AIDA	1	222841355	222876559	5.97414	2.31e-09	1542	3.56e-6
Brain_Cerebellar_Hemisphere	GGCX	2	85777678	85788670	6.0339	1.60e-09	1542	2.47e-6
Brain_Cerebellum	RP11-378J18.8	1	222832209	222834854	-7.06600	1.59e-12	2033	3.23e-9
Brain_Cerebellum	GGCX	2	85777678	85788670	5.44656	5.14e-08	2033	1.04e-4
Brain_Cerebellum	ATP5G1	17	46970127	46973233	4.33000	1.49e-05	2033	3.03e-2
Brain_Cerebellum	TRIM65	17	73876416	73893084	-4.74692	2.07e-06	2033	4.21e-3
Brain_Cortex	GGCX	2	85777678	85788670	6.2350	4.52e-10	1069	4.83e-7
Brain_Cortex	CFDP1	16	75327596	75467383	-4.37321	1.22e-05	1069	1.30e-2
Brain_Cortex	ATP5G1	17	46970127	46973233	4.8100	1.51e-06	1069	1.61e-3
Brain_Cortex	TRIM65	17	73876416	73893084	-4.6609	3.15e-06	1069	3.37e-3
Brain_Frontal_Cortex_BA9	DBR1	3	137879854	137893791	5.72e+00	1.09e-08	950	1.04e-5
Brain_Frontal_Cortex_BA9	SLC22A3	6	160769300	160876014	5.7460	9.14e-09	950	8.68e-6
Brain_Frontal_Cortex_BA9	ATP5O	21	35275757	35288284	-5.4671	4.58e-08	950	4.35e-5
Brain_Hypothalamus	RP11-378J18.8	1	222832209	222834854	-6.20200	5.58e-10	619	3.45e-7
Brain_Hypothalamus	AIDA	1	222841355	222876559	5.08580	3.66e-07	619	2.27e-4
Brain_Hypothalamus	GGCX	2	85777678	85788670	5.6570	1.54e-08	619	9.53e-6
Brain_Hypothalamus	MST1	3	49721747	49725330	-4.278	1.89e-05	619	1.17e-2
Brain_Hypothalamus	LRRC37A4P	17	43578685	43623042	-3.9424	8.07e-05	619	5.00e-2
Brain_Nucleus_accumbens_basal_ganglia	DCST2	1	154995593	155006257	-4.15175	0.000033	906	2.99e-2
Brain_Nucleus_accumbens_basal_ganglia	GGCX	2	85777678	85788670	6.2350	4.52e-10	906	4.10e-7
Brain_Putamen_basal_ganglia	RP11-98D18.9	1	151763280	151766878	4.8190	1.44e-06	647	9.32e-4
Brain_Putamen_basal_ganglia	RP11-977G19.11	12	56693926	56708592	4.3174	1.58e-05	647	1.02e-2
Brain_Putamen_basal_ganglia	RP11-762H8.1	15	78585628	78588391	4.700	2.60e-06	647	1.68e-3
Brain_Putamen_basal_ganglia	LRRC48	17	17876127	17920203	4.0457	5.22e-05	647	3.38e-2
Breast_Mammary_Tissue	SF3A3	1	38422647	38456593	-4.25800	2.06e-05	2041	4.20e-2
Breast_Mammary_Tissue	RP11-378J18.8	1	222832209	222834854	-6.95500	3.53e-12	2041	7.20e-9
Breast_Mammary_Tissue	GGCX	2	85777678	85788670	6.0340	1.60e-09	2041	3.27e-6
Breast_Mammary_Tissue	CYP17A1-AS1	10	104592478	104594273	-4.397854	1.09e-05	2041	2.22e-2
Breast_Mammary_Tissue	RCBTB1	13	50106082	50159719	4.237	2.27e-05	2041	4.63e-2
Breast_Mammary_Tissue	EIF2B2	14	75469614	75476292	4.31996	1.56e-05	2041	3.18e-2
Breast_Mammary_Tissue	RP11-950C14.3	14	75471422	75475184	4.52200	6.13e-06	2041	1.25e-2
Breast_Mammary_Tissue	DHX58	17	40253422	40264751	-4.3224	1.54e-05	2041	3.14e-2
Cells_EBV-transformed_lymphocytes	SF3A3	1	38422647	38456593	-4.3890	1.14e-05	1464	1.67e-2
Cells_EBV-transformed_lymphocytes	GGCX	2	85777678	85788670	5.935	2.94e-09	1464	4.30e-6
Cells_EBV-transformed_lymphocytes	ADAMTS7	15	79051545	79103773	5.0130	5.36e-07	1464	7.85e-4
Cells_Transformed_fibroblasts	FHL3	1	38462442	38471278	-4.38900	1.14e-05	4288	4.89e-2
Cells_Transformed_fibroblasts	TAF1A	1	222731244	222763275	4.77900	1.76e-06	4288	7.55e-3
Cells_Transformed_fibroblasts	MIA3	1	222791428	222841354	-4.62845	3.68e-06	4288	1.58e-2
Cells_Transformed_fibroblasts	RP11-378J18.8	1	222832209	222834854	-6.85254	7.26e-12	4288	3.11e-8
Cells_Transformed_fibroblasts	ICA1L	2	203640690	203736708	8.6060	7.57e-18	4288	3.25e-14
Cells_Transformed_fibroblasts	CARF	2	203777117	203851786	-6.3575	2.05e-10	4288	8.79e-7
Cells_Transformed_fibroblasts	SUFU	10	104263744	104393292	-4.80051	1.58e-06	4288	6.78e-3
Cells_Transformed_fibroblasts	ARL3	10	104433488	104474164	5.37762	7.55e-08	4288	3.24e-4
Cells_Transformed_fibroblasts	RP11-950C14.3	14	75471422	75475184	4.5110	6.45e-06	4288	2.77e-2
Cells_Transformed_fibroblasts	NEK9	14	75548822	75594047	-4.6170	3.89e-06	4288	1.67e-2
Cells_Transformed_fibroblasts	FES	15	91426925	91439006	-5.68042	1.34e-08	4288	5.75e-5
Cells_Transformed_fibroblasts	NAGLU	17	40688190	40696467	-4.5476	5.43e-06	4288	2.33e-2
Cells_Transformed_fibroblasts	RP11-463M16.4	17	46952222	46986345	4.4748	7.65e-06	4288	3.28e-2
Cells_Transformed_fibroblasts	SNF8	17	47006678	47022479	4.4345	9.23e-06	4288	3.96e-2
Cells_Transformed_fibroblasts	CARM1	19	10982189	11031803	-4.8220	1.42e-06	4288	6.09e-3
Colon_Sigmoid	INPP5B	1	38326369	38412729	-4.2267	2.37e-05	1528	3.62e-2
Colon_Sigmoid	IL6R	1	154377669	154441926	5.2280	1.71e-07	1528	2.61e-4
Colon_Sigmoid	RP11-378J18.8	1	222832209	222834854	-6.1915	5.96e-10	1528	9.11e-7
Colon_Sigmoid	CARF	2	203777117	203851786	-4.2600	2.04e-05	1528	3.12e-2
Colon_Sigmoid	RP11-981P6.1	12	89954906	89987798	4.6820	2.84e-06	1528	4.34e-3
Colon_Sigmoid	RP11-950C14.3	14	75471422	75475184	4.522	6.13e-06	1528	9.37e-3
Colon_Transverse	IL6R	1	154377669	154441926	5.20700	1.92e-07	2133	4.10e-4
Colon_Transverse	GGCX	2	85777678	85788670	6.0340	1.60e-09	2133	3.41e-6
Colon_Transverse	DHX36	3	153990335	154042286	-4.2440	0.000022	2133	4.69e-2
Colon_Transverse	EIF2B2	14	75469614	75476292	4.5770	4.72e-06	2133	1.01e-2
Esophagus_Gastroesophageal_Junction	INPP5B	1	38326369	38412729	-4.64984	3.32e-06	1500	4.98e-3
Esophagus_Gastroesophageal_Junction	SF3A3	1	38422647	38456593	-4.38900	1.14e-05	1500	1.71e-2
Esophagus_Gastroesophageal_Junction	RP11-378J18.8	1	222832209	222834854	-6.20400	5.50e-10	1500	8.25e-7
Esophagus_Gastroesophageal_Junction	GGCX	2	85777678	85788670	6.1060	1.02e-09	1500	1.53e-6
Esophagus_Gastroesophageal_Junction	CYP17A1-AS1	10	104592478	104594273	-4.7083	2.50e-06	1500	3.75e-3
Esophagus_Gastroesophageal_Junction	MAP1S	19	17830051	17845325	-4.2775	1.89e-05	1500	2.83e-2
Esophagus_Mucosa	SF3A3	1	38422647	38456593	-4.38900	1.14e-05	3391	3.87e-2
Esophagus_Mucosa	FHL3	1	38462442	38471278	-4.38900	1.14e-05	3391	3.87e-2
Esophagus_Mucosa	PSRC1	1	109822178	109825808	-9.97500	1.96e-23	3391	6.65e-20
Esophagus_Mucosa	GGCX	2	85777678	85788670	4.97167	6.64e-07	3391	2.25e-3
Esophagus_Mucosa	VAMP8	2	85788685	85809154	-6.03633	1.58e-09	3391	5.36e-6
Esophagus_Mucosa	TMEM150A	2	85825671	85829821	-5.91371	3.34e-09	3391	1.13e-5
Esophagus_Mucosa	FAM213A	10	82167585	82192753	4.3850	1.16e-05	3391	3.93e-2
Esophagus_Mucosa	ALDH2	12	112204691	112247782	4.4648	8.02e-06	3391	2.72e-2
Esophagus_Mucosa	EIF2B2	14	75469614	75476292	4.5770	4.72e-06	3391	1.60e-2
Esophagus_Mucosa	RP11-950C14.3	14	75471422	75475184	4.5242	6.06e-06	3391	2.05e-2
Esophagus_Mucosa	BCAR1	16	75262928	75301951	-4.423096	9.73e-06	3391	3.30e-2
Esophagus_Mucosa	BECN1	17	40963673	40985367	4.727000	2.28e-06	3391	7.73e-3
Esophagus_Mucosa	SMARCA4	19	11071598	11176071	5.33409	9.60e-08	3391	3.26e-4
Esophagus_Muscularis	INPP5B	1	38326369	38412729	-4.716889	2.39e-06	3316	7.93e-3
Esophagus_Muscularis	RP11-109P14.10	1	38326369	38327252	-4.591711	4.40e-06	3316	1.46e-2
Esophagus_Muscularis	RP11-98D18.9	1	151763280	151766878	4.379624	1.19e-05	3316	3.95e-2
Esophagus_Muscularis	RP11-378J18.8	1	222832209	222834854	-6.041122	1.53e-09	3316	5.07e-6
Esophagus_Muscularis	AIDA	1	222841355	222876559	4.495866	6.93e-06	3316	2.30e-2
Esophagus_Muscularis	GGCX	2	85777678	85788670	5.933000	2.97e-09	3316	9.85e-6
Esophagus_Muscularis	CARF	2	203777117	203851786	-6.801849	1.03e-11	3316	3.42e-8
Esophagus_Muscularis	RP11-981P6.1	12	89954906	89987798	4.5900	4.43e-06	3316	1.47e-2
Esophagus_Muscularis	HECTD4	12	112597992	112819896	4.3550	1.33e-05	3316	4.41e-2
Esophagus_Muscularis	NAGLU	17	40688190	40696467	-4.7270	2.28e-06	3316	7.56e-3
Esophagus_Muscularis	RP11-400F19.8	17	40688528	40714080	-4.7270	2.28e-06	3316	7.56e-3
Esophagus_Muscularis	ATP5G1	17	46970127	46973233	4.8100	1.51e-06	3316	5.01e-3
Esophagus_Muscularis	SNF8	17	47006678	47022479	4.4780	7.53e-06	3316	2.50e-2
Esophagus_Muscularis	SMARCA4	19	11071598	11176071	5.55231	2.82e-08	3316	9.35e-5
Heart_Atrial_Appendage	SF3A3	1	38422647	38456593	-4.2580	2.06e-05	1634	3.37e-2
Heart_Atrial_Appendage	EIF2B2	14	75469614	75476292	4.2310	2.33e-05	1634	3.81e-2
Heart_Atrial_Appendage	RP11-950C14.3	14	75471422	75475184	4.2210	2.43e-05	1634	3.97e-2
Heart_Atrial_Appendage	ATP5G1	17	46970127	46973233	4.8832	1.04e-06	1634	1.70e-3
Liver	CELSR2	1	109792641	109818372	-9.9750	1.96e-23	756	1.48e-20
Liver	ATXN7L2	1	110026101	110035356	-7.3104	2.66e-13	756	2.01e-10
Lung	SF3A3	1	38422647	38456593	-4.35263	1.35e-05	2938	3.97e-2
Lung	FHL3	1	38462442	38471278	-4.54844	5.40e-06	2938	1.59e-2
Lung	RP11-378J18.8	1	222832209	222834854	-7.00800	2.42e-12	2938	7.11e-9
Lung	GGCX	2	85777678	85788670	6.1011	1.05e-09	2938	3.08e-6
Lung	NBEAL1	2	203879602	204091101	-5.1137	3.16e-07	2938	9.28e-4
Lung	RP11-981P6.1	12	89954906	89987798	4.68200	2.84e-06	2938	8.34e-3
Lung	RP11-950C14.3	14	75471422	75475184	4.5770	4.72e-06	2938	1.39e-2
Lung	FES	15	91426925	91439006	-4.6870	2.77e-06	2938	8.14e-3
Muscle_Skeletal	CELSR2	1	109792641	109818372	-9.9750	1.96e-23	2976	5.83e-20
Muscle_Skeletal	ITGB1BP1	2	9548242	9563676	-4.4877	7.20e-06	2976	2.14e-2
Muscle_Skeletal	GGCX	2	85777678	85788670	5.9330	2.97e-09	2976	8.84e-6
Muscle_Skeletal	ICA1L	2	203640690	203736708	8.6250	6.41e-18	2976	1.91e-14
Muscle_Skeletal	TMEM170A	16	75476952	75499395	-4.521000	6.15e-06	2976	1.83e-2
Muscle_Skeletal	ATP5G1	17	46970127	46973233	4.95200	7.35e-07	2976	2.19e-3
Muscle_Skeletal	UBE2Z	17	46985731	47006418	4.76882	1.85e-06	2976	5.51e-3
Nerve_Tibial	FHL3	1	38462442	38471278	-4.56564	4.98e-06	4424	2.20e-2
Nerve_Tibial	UTP11L	1	38474930	38490496	-4.47849	7.52e-06	4424	3.33e-2
Nerve_Tibial	RP11-98D18.9	1	151763280	151766878	4.81900	1.44e-06	4424	6.37e-3
Nerve_Tibial	MIA3	1	222791428	222841354	-7.02910	2.08e-12	4424	9.20e-9
Nerve_Tibial	RP11-378J18.8	1	222832209	222834854	-7.06600	1.59e-12	4424	7.03e-9
Nerve_Tibial	GGCX	2	85777678	85788670	5.38658	7.18e-08	4424	3.18e-4
Nerve_Tibial	ICA1L	2	203640690	203736708	8.60600	7.57e-18	4424	3.35e-14
Nerve_Tibial	NBEAL1	2	203879602	204091101	-5.52126	3.37e-08	4424	1.49e-4
Nerve_Tibial	EIF2B2	14	75469614	75476292	4.5770	4.72e-06	4424	2.09e-2
Nerve_Tibial	RP11-400F19.8	17	40688528	40714080	-4.7270	2.28e-06	4424	1.01e-2
Ovary	SF3A3	1	38422647	38456593	-4.2580	2.06e-05	948	1.95e-2
Ovary	RP11-378J18.8	1	222832209	222834854	-6.9550	3.53e-12	948	3.35e-9
Ovary	ATP5G1	17	46970127	46973233	4.3275	1.51e-05	948	1.43e-2
Pancreas	FHL3	1	38462442	38471278	-5.1150	3.14e-07	1691	5.31e-4
Pancreas	RP11-378J18.8	1	222832209	222834854	-5.4123	6.22e-08	1691	1.05e-4
Pancreas	ICA1L	2	203640690	203736708	4.78246	1.73e-06	1691	2.93e-3
Pancreas	CXCL12	10	44793038	44881941	4.4651	0.000008	1691	1.35e-2
Pancreas	FAM134C	17	40731531	40761404	4.2350	2.29e-05	1691	3.87e-2
Pituitary	GPSM2	1	109417972	109466983	4.2681	1.97e-05	1165	2.30e-2
Pituitary	AC000032.2	1	110235739	110236364	-4.1970	2.70e-05	1165	3.15e-2
Pituitary	RP3-462E2.5	12	112335140	112335710	4.4465	8.73e-06	1165	1.02e-2
Prostate	AIDA	1	222841355	222876559	5.272000	1.35e-07	880	1.19e-4
Prostate	GGCX	2	85777678	85788670	5.6330	1.77e-08	880	1.56e-5
Skin_Not_Sun_Exposed_Suprapubic	SF3A3	1	38422647	38456593	-4.5390	5.65e-06	2548	1.44e-2
Skin_Not_Sun_Exposed_Suprapubic	FHL3	1	38462442	38471278	-4.7060	2.53e-06	2548	6.45e-3
Skin_Not_Sun_Exposed_Suprapubic	GGCX	2	85777678	85788670	4.64267	3.44e-06	2548	8.77e-3
Skin_Not_Sun_Exposed_Suprapubic	ICA1L	2	203640690	203736708	5.50089	3.78e-08	2548	9.63e-5
Skin_Not_Sun_Exposed_Suprapubic	CARF	2	203777117	203851786	-7.32815	2.33e-13	2548	5.94e-10
Skin_Not_Sun_Exposed_Suprapubic	NBEAL1	2	203879602	204091101	-7.76800	7.97e-15	2548	2.03e-11
Skin_Not_Sun_Exposed_Suprapubic	MAPKAPK5-AS1	12	112277571	112278281	-4.75213	2.01e-06	2548	5.12e-3
Skin_Not_Sun_Exposed_Suprapubic	TMEM170A	16	75476952	75499395	4.5952	4.32e-06	2548	1.10e-2
Skin_Not_Sun_Exposed_Suprapubic	UBE2Z	17	46985731	47006418	4.4780	7.53e-06	2548	1.92e-2
Skin_Sun_Exposed_Lower_leg	FHL3	1	38462442	38471278	-5.0599	4.20e-07	3729	1.57e-3
Skin_Sun_Exposed_Lower_leg	CELSR2	1	109792641	109818372	-7.8057	5.92e-15	3729	2.21e-11
Skin_Sun_Exposed_Lower_leg	RP11-378J18.8	1	222832209	222834854	-6.9550	3.53e-12	3729	1.32e-8
Skin_Sun_Exposed_Lower_leg	GGCX	2	85777678	85788670	4.57266	4.82e-06	3729	1.80e-2
Skin_Sun_Exposed_Lower_leg	VAMP8	2	85788685	85809154	-5.25500	1.48e-07	3729	5.52e-4
Skin_Sun_Exposed_Lower_leg	CARF	2	203777117	203851786	-6.43865	1.21e-10	3729	4.51e-7
Skin_Sun_Exposed_Lower_leg	SLC22A3	6	160769300	160876014	4.82486	1.40e-06	3729	5.22e-3
Skin_Sun_Exposed_Lower_leg	FAM213A	10	82167585	82192753	4.6132	3.97e-06	3729	1.48e-2
Skin_Sun_Exposed_Lower_leg	RP11-137H2.6	10	82194765	82196869	4.8350	1.33e-06	3729	4.96e-3
Skin_Sun_Exposed_Lower_leg	SWAP70	11	9685624	9774538	-4.970257	6.69e-07	3729	2.49e-3
Skin_Sun_Exposed_Lower_leg	ALDH2	12	112204691	112247782	5.1124	3.18e-07	3729	1.19e-3
Skin_Sun_Exposed_Lower_leg	FES	15	91426925	91439006	-4.6903	2.73e-06	3729	1.02e-2
Skin_Sun_Exposed_Lower_leg	NAGLU	17	40688190	40696467	-4.4416	8.93e-06	3729	3.33e-2
Skin_Sun_Exposed_Lower_leg	YIPF2	19	11034171	11039357	5.99800	2.00e-09	3729	7.46e-6
Skin_Sun_Exposed_Lower_leg	SMARCA4	19	11071598	11176071	5.29867	1.17e-07	3729	4.36e-4
Small_Intestine_Terminal_Ileum	UBXN2A	2	24150155	24227779	3.976	0.00007	491	3.44e-2
Small_Intestine_Terminal_Ileum	AP000351.10	22	24373117	24374043	-3.9094	9.25e-05	491	4.54e-2
Small_Intestine_Terminal_Ileum	GSTT1	22	24376133	24384680	-4.3785	1.20e-05	491	5.89e-3
Spleen	COG5	7	106848293	107198560	4.2509	2.13e-05	1463	3.12e-2
Spleen	RP11-981P6.1	12	89954906	89987798	4.5360	5.73e-06	1463	8.38e-3
Spleen	EIF2B2	14	75469614	75476292	4.52200	6.13e-06	1463	8.97e-3
Spleen	RP11-950C14.3	14	75471422	75475184	4.26900	1.96e-05	1463	2.87e-2
Stomach	EIF2B2	14	75469614	75476292	4.577	4.72e-06	1507	7.11e-3
Testis	TAF1A	1	222731244	222763275	4.74903	2.04e-06	3222	6.57e-3
Testis	GGCX	2	85777678	85788670	5.6322	1.78e-08	3222	5.74e-5
Testis	USP39	2	85829979	85876403	-6.1210	9.30e-10	3222	3.00e-6
Testis	CARF	2	203777117	203851786	-8.6250	6.41e-18	3222	2.07e-14
Testis	HERPUD2	7	35672269	35735181	-4.6403	3.48e-06	3222	1.12e-2
Testis	CYP17A1-AS1	10	104592478	104594273	5.74513	9.18e-09	3222	2.96e-5
Testis	NT5C2	10	104850368	104953056	-5.89885	3.66e-09	3222	1.18e-5
Testis	BRAP	12	112079950	112123790	-4.3550	1.33e-05	3222	4.29e-2
Testis	EIF2B2	14	75469614	75476292	4.5220	6.13e-06	3222	1.98e-2
Testis	MLH3	14	75480467	75518235	4.5950	4.33e-06	3222	1.40e-2
Testis	EML1	14	100204030	100408397	-4.7224	2.33e-06	3222	7.51e-3
Testis	SNF8	17	47006678	47022479	4.4110	1.03e-05	3222	3.32e-2
Thyroid	RP11-378J18.8	1	222832209	222834854	-5.67648	1.37e-08	4082	5.59e-5
Thyroid	GGCX	2	85777678	85788670	5.1878	2.13e-07	4082	8.69e-4
Thyroid	ICA1L	2	203640690	203736708	8.6250	6.41e-18	4082	2.62e-14
Thyroid	WBP1L	10	104503727	104576021	4.5810	4.63e-06	4082	1.89e-2
Thyroid	RP11-981P6.1	12	89954906	89987798	4.41336	1.02e-05	4082	4.16e-2
Thyroid	BRAP	12	112079950	112123790	-4.81332	1.48e-06	4082	6.04e-3
Thyroid	SMAD3	15	67356101	67487533	5.2859	1.25e-07	4082	5.10e-4
Thyroid	FES	15	91426925	91439006	-4.5400	5.63e-06	4082	2.30e-2
Thyroid	ATP5G1	17	46970127	46973233	4.4242	9.68e-06	4082	3.95e-2
Thyroid	SNF8	17	47006678	47022479	4.9520	7.35e-07	4082	3.00e-3
Vagina	LRRC37A4P	17	43578685	43623042	-4.12202	3.76e-05	675	2.54e-2
Whole_Blood	SF3A3	1	38422647	38456593	-4.3828	1.17e-05	2058	2.41e-2
Whole_Blood	PSRC1	1	109822178	109825808	-8.8800	6.69e-19	2058	1.38e-15
Whole_Blood	GGCX	2	85777678	85788670	5.8243	5.74e-09	2058	1.18e-5
Whole_Blood	TRPC4AP	20	33591213	33680674	4.266	1.99e-05	2058	4.10e-2

## Sheet: Table S4
Table S4. TWAS of type 2 diabetes (T2D)
Tissue	Gene	Chr	P0	P1	Z	P	GN	FDR
Adipose_Subcutaneous	PLEKHA1	10	124134212	124191867	6.75800	1.40e-11	3579	5.01e-8
Adipose_Subcutaneous	HSD17B12	11	43577986	43878160	-5.76509	8.16e-09	3579	2.92e-5
Adipose_Subcutaneous	RP11-613D13.5	11	43851259	43902276	-5.83700	5.31e-09	3579	1.90e-5
Adipose_Subcutaneous	CTA-85E5.10	22	30404731	30476469	4.7860	1.70e-06	3579	6.08e-3
Adipose_Subcutaneous	SYN2	3	12045876	12232900	-4.3879	1.14e-05	3579	4.08e-2
Adipose_Visceral_Omentum	HSD17B12	11	43577986	43878160	-5.8370	5.31e-09	2100	1.12e-5
Adipose_Visceral_Omentum	RP11-613D13.5	11	43851259	43902276	-4.2915	1.77e-05	2100	3.72e-2
Adrenal_Gland	PABPC4	1	40026488	40042462	-4.3780	0.000012	1514	1.82e-2
Adrenal_Gland	HSD17B12	11	43577986	43878160	-5.8370	5.31e-09	1514	8.04e-6
Adrenal_Gland	PYROXD1	12	21590549	21620552	-4.4041	1.06e-05	1514	1.60e-2
Artery_Aorta	TCF7L2	10	114710009	114927437	-13.1760	1.21e-39	3047	3.69e-36
Artery_Aorta	HSD17B12	11	43577986	43878160	-5.6173	1.94e-08	3047	5.91e-5
Artery_Aorta	RP11-613D13.5	11	43851259	43902276	-5.8370	5.31e-09	3047	1.62e-5
Artery_Coronary	HSD17B12	11	43577986	43878160	-5.4985	3.83e-08	1231	4.71e-5
Artery_Tibial	PABPC4	1	40026488	40042462	-4.526336	0.000006	3844	2.31e-2
Artery_Tibial	PLEKHA1	10	124134212	124191867	5.00488	5.59e-07	3844	2.15e-3
Artery_Tibial	HSD17B12	11	43577986	43878160	-5.5964	2.19e-08	3844	8.42e-5
Artery_Tibial	RP11-613D13.5	11	43851259	43902276	-5.6367	1.73e-08	3844	6.65e-5
Artery_Tibial	RP11-860B13.1	12	27932754	27934000	-4.82500	1.40e-06	3844	5.38e-3
Artery_Tibial	KLHL42	12	27932953	27955973	-4.82500	1.40e-06	3844	5.38e-3
Artery_Tibial	ADCY5	3	123001143	123168605	-4.66772	3.05e-06	3844	1.17e-2
Brain_Caudate_basal_ganglia	HSD17B12	11	43577986	43878160	-4.683	2.82e-06	970	2.74e-3
Brain_Caudate_basal_ganglia	RP11-613D13.5	11	43851259	43902276	-5.530	3.20e-08	970	3.10e-5
Brain_Caudate_basal_ganglia	ITGA1	5	52120147	52255040	-4.111	3.94e-05	970	3.82e-2
Brain_Cerebellar_Hemisphere	HSD17B12	11	43577986	43878160	-5.0510	4.40e-07	1542	6.78e-4
Brain_Cerebellar_Hemisphere	WFS1	4	6271576	6304992	7.5400	4.70e-14	1542	7.25e-11
Brain_Cerebellar_Hemisphere	MROH1	8	145202939	145316843	5.419000	5.99e-08	1542	9.24e-5
Brain_Cerebellum	HSD17B12	11	43577986	43878160	-5.0510	4.40e-07	2033	8.95e-4
Brain_Cerebellum	PAFAH1B2	11	117014983	117047610	-4.2582	2.06e-05	2033	4.19e-2
Brain_Cerebellum	HMG20A	15	77712754	77777949	4.5833	4.58e-06	2033	9.31e-3
Brain_Cerebellum	INO80E	16	30007868	30015978	-4.3581	1.31e-05	2033	2.66e-2
Brain_Cerebellum	WFS1	4	6271576	6304992	7.8925	2.96e-15	2033	6.02e-12
Brain_Cortex	HSD17B12	11	43577986	43878160	-5.4311	5.60e-08	1069	5.99e-5
Brain_Frontal_Cortex_BA9	HSD17B12	11	43577986	43878160	-5.8370	5.31e-09	950	5.04e-6
Brain_Frontal_Cortex_BA9	PACS1	11	65837925	66012218	-4.1349	3.55e-05	950	3.37e-2
Brain_Frontal_Cortex_BA9	KIAA1875	8	145162629	145173218	4.5245	6.05e-06	950	5.75e-3
Brain_Frontal_Cortex_BA9	ZNF517	8	146024261	146036554	-4.0549	5.01e-05	950	4.76e-2
Brain_Hippocampus	HSD17B12	11	43577986	43878160	-5.8370	5.31e-09	558	2.96e-6
Brain_Hippocampus	C12orf43	12	121442806	121454305	5.902	3.59e-09	558	2.00e-6
Brain_Hypothalamus	RP11-797A18.4	15	77334178	77335533	3.9837	6.78e-05	619	4.20e-2
Brain_Hypothalamus	TMED4	7	44617493	44621886	5.335	9.57e-08	619	5.92e-5
Brain_Nucleus_accumbens_basal_ganglia	HSD17B12	11	43577986	43878160	-5.39100	7.01e-08	906	6.35e-5
Brain_Putamen_basal_ganglia	HSD17B12	11	43577986	43878160	-5.421	5.93e-08	647	3.84e-5
Brain_Putamen_basal_ganglia	FADS1	11	61567099	61596790	4.051	5.10e-05	647	3.30e-2
Brain_Putamen_basal_ganglia	KCNK7	11	65360326	65363467	-4.265	2.00e-05	647	1.29e-2
Brain_Putamen_basal_ganglia	DDX42	17	61851223	61896677	3.993	6.52e-05	647	4.22e-2
Breast_Mammary_Tissue	PLEKHA1	10	124134212	124191867	6.8370	8.09e-12	2041	1.65e-8
Breast_Mammary_Tissue	HSD17B12	11	43577986	43878160	-5.83700	5.31e-09	2041	1.08e-5
Breast_Mammary_Tissue	RP11-613D13.5	11	43851259	43902276	-5.67953	1.35e-08	2041	2.76e-5
Cells_EBV-transformed_lymphocytes	FIBP	11	65651392	65656010	4.146	3.38e-05	1464	4.95e-2
Cells_EBV-transformed_lymphocytes	PSTPIP1	15	77285700	77329673	4.354	1.34e-05	1464	1.96e-2
Cells_Transformed_fibroblasts	HSD17B12	11	43577986	43878160	-5.6656	1.47e-08	4288	6.30e-5
Cells_Transformed_fibroblasts	RP11-613D13.5	11	43851259	43902276	-5.3339	9.61e-08	4288	4.12e-4
Cells_Transformed_fibroblasts	WFS1	4	6271576	6304992	7.31394	2.59e-13	4288	1.11e-9
Colon_Sigmoid	HSD17B12	11	43577986	43878160	-5.8370	5.31e-09	1528	8.11e-6
Colon_Transverse	HSD17B12	11	43577986	43878160	-5.7291	1.01e-08	2133	2.15e-5
Colon_Transverse	RP11-613D13.5	11	43851259	43902276	-5.8370	5.31e-09	2133	1.13e-5
Esophagus_Gastroesophageal_Junction	HSD17B12	11	43577986	43878160	-5.3853	7.23e-08	1500	1.08e-4
Esophagus_Gastroesophageal_Junction	CTSW	11	65647280	65651212	-4.2540	2.10e-05	1500	3.15e-2
Esophagus_Mucosa	PABPC4	1	40026488	40042462	-4.4104	1.03e-05	3391	3.49e-2
Esophagus_Mucosa	HSD17B12	11	43577986	43878160	-5.6591	1.52e-08	3391	5.15e-5
Esophagus_Mucosa	RP11-613D13.5	11	43851259	43902276	-5.4740	4.40e-08	3391	1.49e-4
Esophagus_Mucosa	ABCC5	3	183637722	183735803	4.3600	0.000013	3391	4.41e-2
Esophagus_Muscularis	EIF2S2P3	10	94428502	94429500	-10.41672	2.08e-25	3316	6.90e-22
Esophagus_Muscularis	HSD17B12	11	43577986	43878160	-5.58285	2.37e-08	3316	7.86e-5
Esophagus_Muscularis	RP11-613D13.5	11	43851259	43902276	-5.83700	5.31e-09	3316	1.76e-5
Heart_Atrial_Appendage	ZCCHC24	10	81142081	81205383	-4.2317	2.32e-05	1634	3.79e-2
Heart_Atrial_Appendage	HSD17B12	11	43577986	43878160	-5.8370	5.31e-09	1634	8.68e-6
Heart_Atrial_Appendage	RP11-613D13.5	11	43851259	43902276	-4.4646	8.02e-06	1634	1.31e-2
Heart_Left_Ventricle	HSD17B12	11	43577986	43878160	-5.83700	5.31e-09	1581	8.40e-6
Heart_Left_Ventricle	SYN2	3	12045876	12232900	-5.79800	6.71e-09	1581	1.06e-5
Heart_Left_Ventricle	PPARG	3	12328867	12475855	-4.18781	2.82e-05	1581	4.46e-2
Liver	NOTCH2	1	120454176	120612240	-4.1970	0.000027	756	2.04e-2
Liver	HSD17B12	11	43577986	43878160	-5.117	3.10e-07	756	2.34e-4
Liver	CTSW	11	65647280	65651212	-4.254	2.10e-05	756	1.59e-2
Lung	PABPC4	1	40026488	40042462	-4.37800	0.000012	2938	3.53e-2
Lung	CAMK1D	10	12391481	12877545	5.49100	4.00e-08	2938	1.18e-4
Lung	HSD17B12	11	43577986	43878160	-5.01844	5.21e-07	2938	1.53e-3
Lung	RP11-613D13.5	11	43851259	43902276	-5.83700	5.31e-09	2938	1.56e-5
Lung	RP11-797D24.4	3	123002440	123002830	-5.05126	4.39e-07	2938	1.29e-3
Muscle_Skeletal	PLEKHA1	10	124134212	124191867	5.4069	6.41e-08	2976	1.91e-4
Muscle_Skeletal	HSD17B12	11	43577986	43878160	-5.8370	5.31e-09	2976	1.58e-5
Muscle_Skeletal	HMG20A	15	77712754	77777949	4.8928	9.94e-07	2976	2.96e-3
Muscle_Skeletal	SYN2	3	12045876	12232900	-5.31572	1.06e-07	2976	3.15e-4
Muscle_Skeletal	WFS1	4	6271576	6304992	7.4170	1.20e-13	2976	3.57e-10
Nerve_Tibial	RP11-69E11.4	1	39987952	40002954	4.4285	9.49e-06	4424	4.20e-2
Nerve_Tibial	RP11-69E11.8	1	40030832	40038875	-4.5474	5.43e-06	4424	2.40e-2
Nerve_Tibial	PLEKHA1	10	124134212	124191867	6.7580	1.40e-11	4424	6.19e-8
Nerve_Tibial	HSD17B12	11	43577986	43878160	-4.78394	1.72e-06	4424	7.61e-3
Nerve_Tibial	RP11-613D13.5	11	43851259	43902276	-5.47400	4.40e-08	4424	1.95e-4
Nerve_Tibial	HOXB4	17	46652875	46654382	4.59377	4.35e-06	4424	1.92e-2
Nerve_Tibial	ZFP36L2	2	43449541	43453748	5.03022	4.90e-07	4424	2.17e-3
Ovary	LYPLAL1	1	219347186	219386207	4.7640	1.90e-06	948	1.80e-3
Ovary	HSD17B12	11	43577986	43878160	-5.83700	5.31e-09	948	5.03e-6
Ovary	RP11-797A18.6	15	77359996	77360667	4.3287	0.000015	948	1.42e-2
Pancreas	TACC2	10	123748709	124014060	4.20719	2.59e-05	1691	4.38e-2
Pancreas	HSD17B12	11	43577986	43878160	-5.83700	5.31e-09	1691	8.98e-6
Pancreas	YPEL3	16	30103635	30108236	4.4652	0.000008	1691	1.35e-2
Pituitary	SLC22A18	11	2923423	2946476	-5.426	5.78e-08	1165	6.73e-5
Pituitary	PYROXD1	12	21590549	21620552	-4.4850	7.29e-06	1165	8.49e-3
Pituitary	HMG20A	15	77712754	77777949	5.4768	4.33e-08	1165	5.04e-5
Prostate	EIF2S2P3	10	94428502	94429500	-8.2913	1.12e-16	880	9.86e-14
Prostate	HSD17B12	11	43577986	43878160	-5.0932	3.52e-07	880	3.10e-4
Prostate	RP11-613D13.5	11	43851259	43902276	-4.0776	4.55e-05	880	4.00e-2
Prostate	CTSW	11	65647280	65651212	-4.0750	4.60e-05	880	4.05e-2
Skin_Not_Sun_Exposed_Suprapubic	KCNJ11	11	17407406	17410878	-4.29303	1.76e-05	2548	4.48e-2
Skin_Not_Sun_Exposed_Suprapubic	HSD17B12	11	43577986	43878160	-5.83700	5.31e-09	2548	1.35e-5
Skin_Not_Sun_Exposed_Suprapubic	RP11-613D13.5	11	43851259	43902276	-4.97730	6.45e-07	2548	1.64e-3
Skin_Not_Sun_Exposed_Suprapubic	GDF11	12	56137064	56150911	4.55787	5.17e-06	2548	1.32e-2
Skin_Not_Sun_Exposed_Suprapubic	WFS1	4	6271576	6304992	7.17159	7.41e-13	2548	1.89e-9
Skin_Not_Sun_Exposed_Suprapubic	GS1-393G12.12	8	145538253	145538801	5.49500	3.91e-08	2548	9.96e-5
Skin_Sun_Exposed_Lower_leg	PLEKHA1	10	124134212	124191867	4.6580	3.19e-06	3729	1.19e-2
Skin_Sun_Exposed_Lower_leg	HSD17B12	11	43577986	43878160	-5.69407	1.24e-08	3729	4.62e-5
Skin_Sun_Exposed_Lower_leg	RP11-613D13.5	11	43851259	43902276	-5.83700	5.31e-09	3729	1.98e-5
Skin_Sun_Exposed_Lower_leg	KCNK7	11	65360326	65363467	4.39700	1.10e-05	3729	4.10e-2
Skin_Sun_Exposed_Lower_leg	WFS1	4	6271576	6304992	7.5400	4.70e-14	3729	1.75e-10
Small_Intestine_Terminal_Ileum	CTSW	11	65647280	65651212	-4.254	0.000021	491	1.03e-2
Spleen	EIF2S2P3	10	94428502	94429500	-9.16490	4.96e-20	1463	7.26e-17
Spleen	HSD17B12	11	43577986	43878160	-5.8370	5.31e-09	1463	7.77e-6
Stomach	HSD17B12	11	43577986	43878160	-5.83700	5.31e-09	1507	8.00e-6
Stomach	RP11-613D13.5	11	43851259	43902276	-5.81362	6.11e-09	1507	9.21e-6
Testis	HHEX	10	94447945	94455403	-8.12200	4.59e-16	3222	1.48e-12
Testis	HSD17B12	11	43577986	43878160	-5.2999	1.16e-07	3222	3.74e-4
Testis	PRC1	15	91509270	91538859	-5.00500	5.59e-07	3222	1.80e-3
Testis	AKTIP	16	53526605	53538323	4.36447	1.27e-05	3222	4.09e-2
Testis	WFS1	4	6271576	6304992	7.4170	1.20e-13	3222	3.87e-10
Thyroid	EIF2S2P3	10	94428502	94429500	-10.36400	3.62e-25	4082	1.48e-21
Thyroid	HSD17B12	11	43577986	43878160	-5.8370	5.31e-09	4082	2.17e-5
Thyroid	RP11-613D13.5	11	43851259	43902276	-5.8370	5.31e-09	4082	2.17e-5
Thyroid	AC010883.5	2	43456712	43460533	-5.14300	2.70e-07	4082	1.10e-3
Thyroid	WFS1	4	6271576	6304992	7.5400	4.70e-14	4082	1.92e-10
Thyroid	BOP1	8	145486055	145515082	4.71192	2.45e-06	4082	1.00e-2
Uterus	HSD17B12	11	43577986	43878160	-5.309	1.10e-07	608	6.69e-5
Uterus	RP11-613D13.5	11	43851259	43902276	-5.312	1.09e-07	608	6.63e-5
Uterus	RSAD1	17	48556161	48563336	4.623	3.79e-06	608	2.30e-3
Vagina	HSD17B12	11	43577986	43878160	-5.080	3.77e-07	675	2.54e-4
Vagina	RP11-755F10.1	11	66012311	66013710	4.320	1.56e-05	675	1.05e-2
Vagina	ZFP36L2	2	43449541	43453748	4.6256	3.74e-06	675	2.52e-3
Whole_Blood	CAMK1D	10	12391481	12877545	4.844	1.27e-06	2058	2.61e-3
Whole_Blood	EIF2S2P3	10	94428502	94429500	-8.478	2.30e-17	2058	4.73e-14
Whole_Blood	HSD17B12	11	43577986	43878160	-5.83700	5.31e-09	2058	1.09e-5
Whole_Blood	UBE2Z	17	46985731	47006418	-4.40982	1.03e-05	2058	2.12e-2

## Sheet: Table S5
Table S5. TWAS of hypertension (HTN)
Tissue	Gene	Chr	P0	P1	Z	P	GN	FDR
Adipose_Subcutaneous	RERE	1	8412457	8877702	4.768051	1.86e-06	3579	6.66e-3
Adipose_Subcutaneous	RP5-1115A15.1	1	8484705	8494898	5.089154	3.60e-07	3579	1.29e-3
Adipose_Subcutaneous	RP3-465N24.5	1	25592593	25593627	4.665184	3.08e-06	3579	1.10e-2
Adipose_Subcutaneous	RP11-335G20.7	1	25662920	25663956	4.447531	8.69e-06	3579	3.11e-2
Adipose_Subcutaneous	PIGV	1	27113963	27124889	-5.156000	2.52e-07	3579	9.02e-4
Adipose_Subcutaneous	CCDC23	1	43272723	43282475	5.071000	3.96e-07	3579	1.42e-3
Adipose_Subcutaneous	WNT2B	1	113009163	113060007	-4.457000	8.31e-06	3579	2.97e-2
Adipose_Subcutaneous	NSUN6	10	18834490	18905222	5.169000	2.35e-07	3579	8.41e-4
Adipose_Subcutaneous	REEP3	10	65281123	65384883	-5.041988	4.61e-07	3579	1.65e-3
Adipose_Subcutaneous	MRPL23-AS1	11	2004467	2011150	5.4147	6.14e-08	3579	2.20e-4
Adipose_Subcutaneous	ACP2	11	47260853	47270179	6.8980	5.27e-12	3579	1.89e-8
Adipose_Subcutaneous	RP1-228P16.1	12	48448596	48449374	-4.9586	7.10e-07	3579	2.54e-3
Adipose_Subcutaneous	ZNF641	12	48733791	48745197	5.6110	2.01e-08	3579	7.19e-5
Adipose_Subcutaneous	RP11-571M6.7	12	58087915	58115293	-4.6350	3.57e-06	3579	1.28e-2
Adipose_Subcutaneous	MAPKAPK5-AS1	12	112277571	112278281	-5.9092	3.44e-09	3579	1.23e-5
Adipose_Subcutaneous	AC003029.1	12	112277571	112279211	-5.0620	4.15e-07	3579	1.49e-3
Adipose_Subcutaneous	HECTD4	12	112597992	112819896	6.1623	7.17e-10	3579	2.57e-6
Adipose_Subcutaneous	CDC16	13	115000362	115038198	4.6109	4.01e-06	3579	1.44e-2
Adipose_Subcutaneous	ULK3	15	75128457	75135538	7.9298	2.20e-15	3579	7.87e-12
Adipose_Subcutaneous	MPI	15	75182346	75191798	-6.1070	1.02e-09	3579	3.65e-6
Adipose_Subcutaneous	FAM219B	15	75192328	75199462	-7.7638	8.24e-15	3579	2.95e-11
Adipose_Subcutaneous	CTD-2235H24.2	15	75192333	75193030	-8.8350	1.00e-18	3579	3.58e-15
Adipose_Subcutaneous	RP11-95P2.1	16	4295826	4303790	-4.7896	1.67e-06	3579	5.98e-3
Adipose_Subcutaneous	INO80E	16	30007868	30015978	-4.7580	1.96e-06	3579	7.01e-3
Adipose_Subcutaneous	RP11-196G11.2	16	31054471	31061201	4.6224	3.79e-06	3579	1.36e-2
Adipose_Subcutaneous	KAT8	16	31127075	31142714	5.9143	3.33e-09	3579	1.19e-5
Adipose_Subcutaneous	SPATA33	16	89734401	89737680	-8.2780	1.25e-16	3579	4.47e-13
Adipose_Subcutaneous	CDK10	16	89747145	89761753	-5.8692	4.38e-09	3579	1.57e-5
Adipose_Subcutaneous	DEF8	16	90014333	90034468	5.6321	1.78e-08	3579	6.37e-5
Adipose_Subcutaneous	DBNDD1	16	90071273	90085881	4.6945	2.67e-06	3579	9.56e-3
Adipose_Subcutaneous	SRR	17	2210330	2224910	5.12290	3.01e-07	3579	1.08e-3
Adipose_Subcutaneous	CTDNEP1	17	7146910	7155280	4.95662	7.17e-07	3579	2.57e-3
Adipose_Subcutaneous	ELP5	17	7155942	7160357	-5.02237	5.10e-07	3579	1.83e-3
Adipose_Subcutaneous	TRIM65	17	73876416	73893084	-4.56500	4.99e-06	3579	1.79e-2
Adipose_Subcutaneous	MRPL38	17	73896389	73901494	4.43900	9.04e-06	3579	3.24e-2
Adipose_Subcutaneous	FBF1	17	73909994	73937137	-5.36800	7.96e-08	3579	2.85e-4
Adipose_Subcutaneous	RP11-1055B8.4	17	79361930	79364056	5.19608	2.04e-07	3579	7.30e-4
Adipose_Subcutaneous	C18orf8	18	21083473	21110576	-4.6633	3.11e-06	3579	1.11e-2
Adipose_Subcutaneous	HAUS8	19	17160539	17186435	-5.5270	3.26e-08	3579	1.17e-4
Adipose_Subcutaneous	ZNF793	19	37997841	38039664	-4.7381	2.16e-06	3579	7.73e-3
Adipose_Subcutaneous	ZFP30	19	38121910	38157163	4.3670	1.26e-05	3579	4.51e-2
Adipose_Subcutaneous	AHSA2	2	61404553	61413216	4.4097	1.03e-05	3579	3.69e-2
Adipose_Subcutaneous	CEP68	2	65283500	65309843	5.0426	4.59e-07	3579	1.64e-3
Adipose_Subcutaneous	TSPY26P	20	30774280	30778330	-5.552	2.83e-08	3579	1.01e-4
Adipose_Subcutaneous	NELFCD	20	57556263	57570188	6.001	1.96e-09	3579	7.01e-6
Adipose_Subcutaneous	TCEA2	20	62681189	62703700	5.426	5.76e-08	3579	2.06e-4
Adipose_Subcutaneous	CDC25A	3	48198636	48229892	-5.36400	8.14e-08	3579	2.91e-4
Adipose_Subcutaneous	ZNF589	3	48282590	48340743	-5.77659	7.62e-09	3579	2.73e-5
Adipose_Subcutaneous	MRPS18AP1	3	48297840	48298428	-5.85870	4.67e-09	3579	1.67e-5
Adipose_Subcutaneous	FCF1P2	3	48332283	48332865	5.12240	3.02e-07	3579	1.08e-3
Adipose_Subcutaneous	NME6	3	48334754	48343175	5.90184	3.59e-09	3579	1.28e-5
Adipose_Subcutaneous	CHDH	3	53852965	53880417	4.35627	1.32e-05	3579	4.72e-2
Adipose_Subcutaneous	FAM208A	3	56658507	56717265	4.43045	9.40e-06	3579	3.36e-2
Adipose_Subcutaneous	PCCB	3	135969148	136049012	4.95400	7.27e-07	3579	2.60e-3
Adipose_Subcutaneous	RSRC1	3	157825578	158263519	-5.20951	1.89e-07	3579	6.76e-4
Adipose_Subcutaneous	RP11-538P18.2	3	158263009	158288855	-5.31239	1.08e-07	3579	3.87e-4
Adipose_Subcutaneous	DCAF16	4	17802278	17812381	-4.42236	9.76e-06	3579	3.49e-2
Adipose_Subcutaneous	AC021860.1	4	38628029	38666430	4.49469	6.97e-06	3579	2.49e-2
Adipose_Subcutaneous	TMEM165	4	56262124	56292339	4.80579	1.54e-06	3579	5.51e-3
Adipose_Subcutaneous	THAP9-AS1	4	83814162	83822113	5.05100	4.40e-07	3579	1.57e-3
Adipose_Subcutaneous	CISD2	4	103790135	103810399	5.38700	7.16e-08	3579	2.56e-4
Adipose_Subcutaneous	MAP9	4	156263810	156298122	4.42097	9.83e-06	3579	3.52e-2
Adipose_Subcutaneous	ERAP1	5	96116127	96143803	-4.3924	1.12e-05	3579	4.01e-2
Adipose_Subcutaneous	AC034220.3	5	131646978	131705608	-4.5790	4.67e-06	3579	1.67e-2
Adipose_Subcutaneous	IRAK1BP1	6	79577189	79612827	6.2365	4.47e-10	3579	1.60e-6
Adipose_Subcutaneous	RP11-425D10.10	6	109703998	109704869	-4.4770	7.57e-06	3579	2.71e-2
Adipose_Subcutaneous	SMPD2	6	109762560	109765122	-4.6201	3.84e-06	3579	1.37e-2
Adipose_Subcutaneous	AK9	6	109814059	110012420	5.5909	2.26e-08	3579	8.09e-5
Adipose_Subcutaneous	FIG4	6	110012499	110146631	4.9780	6.42e-07	3579	2.30e-3
Adipose_Subcutaneous	C1GALT1	7	7196565	7288282	5.2797	1.29e-07	3579	4.62e-4
Adipose_Subcutaneous	AC004166.6	7	74322730	74331163	4.6190	3.86e-06	3579	1.38e-2
Adipose_Subcutaneous	STAG3L1	7	74988448	75019157	-6.1121	9.83e-10	3579	3.52e-6
Adipose_Subcutaneous	TRIM73	7	75024337	75040279	-4.8490	1.24e-06	3579	4.44e-3
Adipose_Subcutaneous	PMS2P3	7	75137069	75157478	-4.9400	7.81e-07	3579	2.80e-3
Adipose_Subcutaneous	REPIN1	7	150065278	150071133	-4.3930	1.12e-05	3579	4.01e-2
Adipose_Subcutaneous	NDUFAF6	8	95907995	96128683	-5.5107	3.57e-08	3579	1.28e-4
Adipose_Visceral_Omentum	RERE	1	8412457	8877702	5.05795	4.24e-07	2100	8.90e-4
Adipose_Visceral_Omentum	CCDC23	1	43272723	43282475	4.77480	1.80e-06	2100	3.78e-3
Adipose_Visceral_Omentum	PKN2	1	89149905	89301938	4.60321	4.16e-06	2100	8.74e-3
Adipose_Visceral_Omentum	NSUN6	10	18834490	18905222	4.53268	5.82e-06	2100	1.22e-2
Adipose_Visceral_Omentum	SFXN2	10	104474295	104503249	5.41005	6.30e-08	2100	1.32e-4
Adipose_Visceral_Omentum	MIR1307	10	105154010	105154158	-4.28400	1.84e-05	2100	3.86e-2
Adipose_Visceral_Omentum	MRPL23-AS1	11	2004467	2011150	5.2281	1.71e-07	2100	3.59e-4
Adipose_Visceral_Omentum	ACP2	11	47260853	47270179	6.4310	1.27e-10	2100	2.67e-7
Adipose_Visceral_Omentum	RP1-228P16.1	12	48448596	48449374	-4.3021	1.69e-05	2100	3.55e-2
Adipose_Visceral_Omentum	ZNF641	12	48733791	48745197	5.7530	8.77e-09	2100	1.84e-5
Adipose_Visceral_Omentum	RP3-462E2.5	12	112335140	112335710	5.8113	6.20e-09	2100	1.30e-5
Adipose_Visceral_Omentum	TMEM116	12	112369086	112450969	-4.4580	8.27e-06	2100	1.74e-2
Adipose_Visceral_Omentum	CDC16	13	115000362	115038198	4.869	1.12e-06	2100	2.35e-3
Adipose_Visceral_Omentum	NDUFAF1	15	41679551	41694717	-4.8949	9.84e-07	2100	2.07e-3
Adipose_Visceral_Omentum	TRIP4	15	64679947	64747502	4.3230	1.54e-05	2100	3.23e-2
Adipose_Visceral_Omentum	ULK3	15	75128457	75135538	9.3100	1.28e-20	2100	2.69e-17
Adipose_Visceral_Omentum	FES	15	91426925	91439006	-11.4790	1.68e-30	2100	3.53e-27
Adipose_Visceral_Omentum	AC009133.12	16	29829301	29832573	4.69600	2.65e-06	2100	5.57e-3
Adipose_Visceral_Omentum	RP11-196G11.2	16	31054471	31061201	5.38880	7.09e-08	2100	1.49e-4
Adipose_Visceral_Omentum	KAT8	16	31127075	31142714	6.66200	2.70e-11	2100	5.67e-8
Adipose_Visceral_Omentum	SPATA33	16	89734401	89737680	-8.61300	7.12e-18	2100	1.50e-14
Adipose_Visceral_Omentum	CDK10	16	89747145	89761753	-5.96007	2.52e-09	2100	5.29e-6
Adipose_Visceral_Omentum	SRR	17	2210330	2224910	4.2330	2.31e-05	2100	4.85e-2
Adipose_Visceral_Omentum	ELP5	17	7155942	7160357	-5.0770	3.83e-07	2100	8.04e-4
Adipose_Visceral_Omentum	CLDN7	17	7163961	7167302	-4.8290	1.37e-06	2100	2.88e-3
Adipose_Visceral_Omentum	RP11-332H18.4	17	59470817	59488916	-5.6210	1.90e-08	2100	3.99e-5
Adipose_Visceral_Omentum	FBF1	17	73909994	73937137	-5.3680	7.96e-08	2100	1.67e-4
Adipose_Visceral_Omentum	C18orf8	18	21083473	21110576	-4.527	5.98e-06	2100	1.26e-2
Adipose_Visceral_Omentum	S1PR2	19	10334520	10335623	-4.63510	3.57e-06	2100	7.50e-3
Adipose_Visceral_Omentum	HAUS8	19	17160539	17186435	-5.76900	7.97e-09	2100	1.67e-5
Adipose_Visceral_Omentum	NCOA1	2	24714783	24993571	-5.4500	5.04e-08	2100	1.06e-4
Adipose_Visceral_Omentum	AHSA2	2	61404553	61413216	5.0817	3.74e-07	2100	7.85e-4
Adipose_Visceral_Omentum	NELFCD	20	57556263	57570188	4.6909	2.72e-06	2100	5.71e-3
Adipose_Visceral_Omentum	ATG7	3	11313995	11551813	4.42742	9.54e-06	2100	2.00e-2
Adipose_Visceral_Omentum	CDC25A	3	48198636	48229892	-5.42100	5.93e-08	2100	1.25e-4
Adipose_Visceral_Omentum	ZNF589	3	48282590	48340743	-5.86300	4.55e-09	2100	9.56e-6
Adipose_Visceral_Omentum	MRPS18AP1	3	48297840	48298428	-6.62649	3.44e-11	2100	7.22e-8
Adipose_Visceral_Omentum	FCF1P2	3	48332283	48332865	5.95300	2.63e-09	2100	5.52e-6
Adipose_Visceral_Omentum	NME6	3	48334754	48343175	4.96983	6.70e-07	2100	1.41e-3
Adipose_Visceral_Omentum	RSRC1	3	157825578	158263519	-4.97828	6.42e-07	2100	1.35e-3
Adipose_Visceral_Omentum	RP11-538P18.2	3	158263009	158288855	-4.85027	1.23e-06	2100	2.58e-3
Adipose_Visceral_Omentum	DCAF16	4	17802278	17812381	-4.572	4.83e-06	2100	1.01e-2
Adipose_Visceral_Omentum	AC021860.1	4	38628029	38666430	4.870	1.11e-06	2100	2.33e-3
Adipose_Visceral_Omentum	PRDM8	4	81105033	81125483	-4.768	1.86e-06	2100	3.91e-3
Adipose_Visceral_Omentum	THAP9-AS1	4	83814162	83822113	5.030	4.90e-07	2100	1.03e-3
Adipose_Visceral_Omentum	ERAP1	5	96116127	96143803	-4.5770	4.72e-06	2100	9.91e-3
Adipose_Visceral_Omentum	AC034220.3	5	131646978	131705608	-4.3770	1.20e-05	2100	2.52e-2
Adipose_Visceral_Omentum	IRAK1BP1	6	79577189	79612827	6.3453	2.22e-10	2100	4.66e-7
Adipose_Visceral_Omentum	FHL5	6	97010424	97064512	-5.3290	9.88e-08	2100	2.07e-4
Adipose_Visceral_Omentum	RP11-425D10.10	6	109703998	109704869	-4.4770	7.57e-06	2100	1.59e-2
Adipose_Visceral_Omentum	STAG3L1	7	74988448	75019157	-5.0760	3.85e-07	2100	8.09e-4
Adipose_Visceral_Omentum	IRF5	7	128577666	128590089	-4.2360	2.28e-05	2100	4.79e-2
Adipose_Visceral_Omentum	CCNE2	8	95894360	95908906	-6.26800	3.66e-10	2100	7.69e-7
Adrenal_Gland	RP5-994D16.9	1	43241484	43242461	4.31400	1.60e-05	1514	2.42e-2
Adrenal_Gland	CCDC23	1	43272723	43282475	4.92562	8.41e-07	1514	1.27e-3
Adrenal_Gland	RP3-434O14.8	1	209960324	209961038	-4.16600	3.10e-05	1514	4.69e-2
Adrenal_Gland	NOC3L	10	96075004	96122716	-4.9257	8.41e-07	1514	1.27e-3
Adrenal_Gland	MIR1307	10	105154010	105154158	-4.8313	1.36e-06	1514	2.06e-3
Adrenal_Gland	ZNF641	12	48733791	48745197	5.4012	6.62e-08	1514	1.00e-4
Adrenal_Gland	MAPKAPK5-AS1	12	112277571	112278281	-5.0370	4.73e-07	1514	7.16e-4
Adrenal_Gland	AC003029.1	12	112277571	112279211	-5.0370	4.73e-07	1514	7.16e-4
Adrenal_Gland	TMEM116	12	112369086	112450969	-4.4810	7.43e-06	1514	1.12e-2
Adrenal_Gland	RP11-347C12.2	16	30234230	30346695	4.3148	1.60e-05	1514	2.42e-2
Adrenal_Gland	HSD3B7	16	30996519	31000473	4.7440	2.10e-06	1514	3.18e-3
Adrenal_Gland	KAT8	16	31127075	31142714	5.7767	7.62e-09	1514	1.15e-5
Adrenal_Gland	TMEM170A	16	75476952	75499395	4.7500	2.03e-06	1514	3.07e-3
Adrenal_Gland	SPATA33	16	89734401	89737680	-6.4545	1.09e-10	1514	1.65e-7
Adrenal_Gland	GAS8	16	90087238	90111383	4.2331	2.31e-05	1514	3.50e-2
Adrenal_Gland	URAHP	16	90106169	90114181	4.3247	1.53e-05	1514	2.32e-2
Adrenal_Gland	SRR	17	2210330	2224910	4.4539	8.43e-06	1514	1.28e-2
Adrenal_Gland	ELP5	17	7155942	7160357	-5.0610	4.17e-07	1514	6.31e-4
Adrenal_Gland	CLDN7	17	7163961	7167302	4.9858	6.17e-07	1514	9.34e-4
Adrenal_Gland	MARCH2	19	8478154	8503901	4.42933	9.45e-06	1514	1.43e-2
Adrenal_Gland	RGS19	20	62704534	62711323	-5.04e+00	4.71e-07	1514	7.13e-4
Adrenal_Gland	OPRL1	20	62711526	62731996	-4.72e+00	2.39e-06	1514	3.62e-3
Adrenal_Gland	CDC25A	3	48198636	48229892	-5.1680	2.37e-07	1514	3.59e-4
Adrenal_Gland	ZNF589	3	48282590	48340743	-6.6856	2.30e-11	1514	3.48e-8
Adrenal_Gland	MRPS18AP1	3	48297840	48298428	-6.8899	5.58e-12	1514	8.45e-9
Adrenal_Gland	NME6	3	48334754	48343175	7.5824	3.39e-14	1514	5.13e-11
Adrenal_Gland	SLCO2A1	3	133651540	133771028	-5.9460	2.75e-09	1514	4.16e-6
Adrenal_Gland	AC021860.1	4	38628029	38666430	4.19180	2.77e-05	1514	4.19e-2
Adrenal_Gland	THAP9-AS1	4	83814162	83822113	5.04400	4.56e-07	1514	6.90e-4
Adrenal_Gland	CISD2	4	103790135	103810399	5.27800	1.31e-07	1514	1.98e-4
Adrenal_Gland	AC034220.3	5	131646978	131705608	-4.58000	4.65e-06	1514	7.04e-3
Adrenal_Gland	IRAK1BP1	6	79577189	79612827	6.8537	7.19e-12	1514	1.09e-8
Adrenal_Gland	STAG3L2	7	74112305	74306731	-4.484	7.32e-06	1514	1.11e-2
Adrenal_Gland	NUDT2	9	34329504	34343709	-4.6101	4.02e-06	1514	6.09e-3
Adrenal_Gland	RP11-195F19.9	9	34678097	34681295	4.7878	1.69e-06	1514	2.56e-3
Adrenal_Gland	TSTD2	9	100366351	100389894	4.5410	5.60e-06	1514	8.48e-3
Artery_Aorta	RP3-465N24.5	1	25592593	25593627	4.65949	3.17e-06	3047	9.66e-3
Artery_Aorta	PIGV	1	27113963	27124889	-5.23900	1.61e-07	3047	4.91e-4
Artery_Aorta	C1orf50	1	43232940	43263968	-4.99100	6.01e-07	3047	1.83e-3
Artery_Aorta	CCDC23	1	43272723	43282475	4.73463	2.19e-06	3047	6.67e-3
Artery_Aorta	WNT2B	1	113009163	113060007	-5.51700	3.45e-08	3047	1.05e-4
Artery_Aorta	RGS5	1	163080911	163291577	-4.53900	5.65e-06	3047	1.72e-2
Artery_Aorta	SDCCAG8	1	243419320	243652442	4.91346	8.95e-07	3047	2.73e-3
Artery_Aorta	NSUN6	10	18834490	18905222	4.4200	9.87e-06	3047	3.01e-2
Artery_Aorta	LDB3	10	88428206	88495825	-4.3575	1.32e-05	3047	4.02e-2
Artery_Aorta	TNNT3	11	1940792	1959936	-7.5229	5.36e-14	3047	1.63e-10
Artery_Aorta	MRPL23-AS1	11	2004467	2011150	7.6447	2.09e-14	3047	6.37e-11
Artery_Aorta	MADD	11	47290712	47351582	-4.8539	1.21e-06	3047	3.69e-3
Artery_Aorta	MAP3K11	11	65365226	65381720	4.5070	6.58e-06	3047	2.00e-2
Artery_Aorta	ARHGAP42	11	100558384	100862668	-11.5455	7.78e-31	3047	2.37e-27
Artery_Aorta	TMEM133	11	100862811	100864663	-10.0507	9.12e-24	3047	2.78e-20
Artery_Aorta	YEATS4	12	69753483	69784576	4.4998	6.80e-06	3047	2.07e-2
Artery_Aorta	AC003029.1	12	112277571	112279211	-5.1070	3.27e-07	3047	9.96e-4
Artery_Aorta	TMEM116	12	112369086	112450969	-4.5860	4.52e-06	3047	1.38e-2
Artery_Aorta	CDC16	13	115000362	115038198	4.8880	1.02e-06	3047	3.11e-3
Artery_Aorta	OIP5-AS1	15	41576188	41601901	5.0232	5.08e-07	3047	1.55e-3
Artery_Aorta	LAT	16	28996147	29002104	4.4360	9.16e-06	3047	2.79e-2
Artery_Aorta	RP11-196G11.2	16	31054471	31061201	4.7260	2.29e-06	3047	6.98e-3
Artery_Aorta	KAT8	16	31127075	31142714	6.6620	2.70e-11	3047	8.23e-8
Artery_Aorta	BCAR1	16	75262928	75301951	4.7500	2.03e-06	3047	6.19e-3
Artery_Aorta	MTHFSD	16	86563782	86588841	4.8332	1.34e-06	3047	4.08e-3
Artery_Aorta	SPATA33	16	89734401	89737680	-8.2573	1.49e-16	3047	4.54e-13
Artery_Aorta	CDK10	16	89747145	89761753	-5.5305	3.19e-08	3047	9.72e-5
Artery_Aorta	SPATA2L	16	89767338	89768113	7.5095	5.94e-14	3047	1.81e-10
Artery_Aorta	CRK	17	1323983	1366456	-4.33048	1.49e-05	3047	4.54e-2
Artery_Aorta	ACADVL	17	7121035	7128592	-5.57518	2.47e-08	3047	7.53e-5
Artery_Aorta	CTDNEP1	17	7146910	7155280	4.81400	1.48e-06	3047	4.51e-3
Artery_Aorta	ELP5	17	7155942	7160357	-5.09931	3.41e-07	3047	1.04e-3
Artery_Aorta	NMT1	17	43138651	43182364	4.78310	1.73e-06	3047	5.27e-3
Artery_Aorta	SNF8	17	47006678	47022479	4.68500	2.80e-06	3047	8.53e-3
Artery_Aorta	AC091133.1	17	47009153	47014462	5.81165	6.19e-09	3047	1.89e-5
Artery_Aorta	FBF1	17	73909994	73937137	-5.36800	7.96e-08	3047	2.43e-4
Artery_Aorta	MARCH2	19	8478154	8503901	4.36195	1.29e-05	3047	3.93e-2
Artery_Aorta	HAUS8	19	17160539	17186435	-5.76900	7.97e-09	3047	2.43e-5
Artery_Aorta	ZNF571-AS1	19	38040435	38078249	-4.81600	1.46e-06	3047	4.45e-3
Artery_Aorta	NCOA1	2	24714783	24993571	-5.1543	2.55e-07	3047	7.77e-4
Artery_Aorta	AHSA2	2	61404553	61413216	4.7165	2.40e-06	3047	7.31e-3
Artery_Aorta	CEP68	2	65283500	65309843	4.8140	1.48e-06	3047	4.51e-3
Artery_Aorta	KIF3B	20	30865467	30922814	4.3402	1.42e-05	3047	4.33e-2
Artery_Aorta	NELFCD	20	57556263	57570188	5.0742	3.89e-07	3047	1.19e-3
Artery_Aorta	TPD52L2	20	62496596	62522898	-5.0339	4.81e-07	3047	1.47e-3
Artery_Aorta	TCEA2	20	62681189	62703700	4.7170	2.39e-06	3047	7.28e-3
Artery_Aorta	OPRL1	20	62711526	62731996	-4.7170	2.39e-06	3047	7.28e-3
Artery_Aorta	PDXK	21	45138975	45182188	-5.1264	2.95e-07	3047	8.99e-4
Artery_Aorta	KAT2B	3	20081515	20195896	4.8288	1.37e-06	3047	4.17e-3
Artery_Aorta	SLC4A7	3	27414214	27525911	-8.5890	8.77e-18	3047	2.67e-14
Artery_Aorta	CDC25A	3	48198636	48229892	-5.4289	5.67e-08	3047	1.73e-4
Artery_Aorta	ZNF589	3	48282590	48340743	-5.9690	2.39e-09	3047	7.28e-6
Artery_Aorta	MRPS18AP1	3	48297840	48298428	-5.9088	3.45e-09	3047	1.05e-5
Artery_Aorta	FCF1P2	3	48332283	48332865	5.4080	6.37e-08	3047	1.94e-4
Artery_Aorta	NME6	3	48334754	48343175	5.1450	2.68e-07	3047	8.17e-4
Artery_Aorta	PCCB	3	135969148	136049012	6.2625	3.79e-10	3047	1.15e-6
Artery_Aorta	MRAS	3	138066539	138124375	4.3803	1.18e-05	3047	3.60e-2
Artery_Aorta	RSRC1	3	157825578	158263519	-4.4760	7.61e-06	3047	2.32e-2
Artery_Aorta	RP11-538P18.2	3	158263009	158288855	-5.2960	1.18e-07	3047	3.60e-4
Artery_Aorta	ABCF3	3	183903811	183911795	4.4140	1.01e-05	3047	3.08e-2
Artery_Aorta	DCAF16	4	17802278	17812381	-5.8791	4.12e-09	3047	1.26e-5
Artery_Aorta	CLOCK	4	56294070	56413305	-4.4164	1.00e-05	3047	3.05e-2
Artery_Aorta	THAP9-AS1	4	83814162	83822113	4.6713	2.99e-06	3047	9.11e-3
Artery_Aorta	UBE2D3	4	103715540	103790053	5.1680	2.37e-07	3047	7.22e-4
Artery_Aorta	CISD2	4	103790135	103810399	5.4570	4.84e-08	3047	1.47e-4
Artery_Aorta	GUCY1A3	4	156587863	156653501	-5.0302	4.90e-07	3047	1.49e-3
Artery_Aorta	RP11-588K22.2	4	156655600	156658214	-5.4186	6.01e-08	3047	1.83e-4
Artery_Aorta	GUCY1B3	4	156680144	156728743	-5.4000	6.66e-08	3047	2.03e-4
Artery_Aorta	P4HA2-AS1	5	131520569	131528501	-4.36300	1.28e-05	3047	3.90e-2
Artery_Aorta	P4HA2	5	131527531	131631008	-4.34400	1.40e-05	3047	4.27e-2
Artery_Aorta	AC034220.3	5	131646978	131705608	-4.74200	2.12e-06	3047	6.46e-3
Artery_Aorta	IRAK1BP1	6	79577189	79612827	7.0090	2.40e-12	3047	7.31e-9
Artery_Aorta	SMPD2	6	109762560	109765122	-4.3990	1.09e-05	3047	3.32e-2
Artery_Aorta	AK9	6	109814059	110012420	5.7169	1.09e-08	3047	3.32e-5
Artery_Aorta	STAG3L1	7	74988448	75019157	-4.85383	1.21e-06	3047	3.69e-3
Artery_Aorta	MET	7	116312444	116438440	-4.43700	9.12e-06	3047	2.78e-2
Artery_Aorta	TP53INP1	8	95938200	95961639	4.52584	6.02e-06	3047	1.83e-2
Artery_Coronary	RP3-465N24.5	1	25592593	25593627	4.4831	7.36e-06	1231	9.06e-3
Artery_Coronary	SDCCAG8	1	243419320	243652442	4.5140	6.36e-06	1231	7.83e-3
Artery_Coronary	MIR1307	10	105154010	105154158	-4.3300	1.49e-05	1231	1.83e-2
Artery_Coronary	HSD17B12	11	43577986	43878160	-4.3384	1.44e-05	1231	1.77e-2
Artery_Coronary	RP1-228P16.1	12	48448596	48449374	-4.142	3.44e-05	1231	4.23e-2
Artery_Coronary	ATF1	12	51157493	51214905	-4.166	3.10e-05	1231	3.82e-2
Artery_Coronary	YEATS4	12	69753483	69784576	4.971	6.68e-07	1231	8.22e-4
Artery_Coronary	MAPKAPK5-AS1	12	112277571	112278281	-4.992	5.98e-07	1231	7.36e-4
Artery_Coronary	AC003029.1	12	112277571	112279211	-4.992	5.98e-07	1231	7.36e-4
Artery_Coronary	RP3-462E2.5	12	112335140	112335710	4.218	2.47e-05	1231	3.04e-2
Artery_Coronary	TMEM116	12	112369086	112450969	-4.617	3.89e-06	1231	4.79e-3
Artery_Coronary	TRIP4	15	64679947	64747502	4.4760	7.61e-06	1231	9.37e-3
Artery_Coronary	RP11-196G11.2	16	31054471	31061201	4.53643	5.72e-06	1231	7.04e-3
Artery_Coronary	KAT8	16	31127075	31142714	6.92149	4.47e-12	1231	5.50e-9
Artery_Coronary	SRR	17	2210330	2224910	4.5000	6.80e-06	1231	8.37e-3
Artery_Coronary	RP11-810M2.2	17	4067204	4068007	5.1570	2.51e-07	1231	3.09e-4
Artery_Coronary	ELP5	17	7155942	7160357	-5.0610	4.17e-07	1231	5.13e-4
Artery_Coronary	CENPV	17	16247911	16256813	4.2916	1.77e-05	1231	2.18e-2
Artery_Coronary	ARL17A	17	44594068	44657088	4.2674	1.98e-05	1231	2.44e-2
Artery_Coronary	FBF1	17	73909994	73937137	-5.3680	7.96e-08	1231	9.80e-5
Artery_Coronary	CEP68	2	65283500	65309843	4.8140	1.48e-06	1231	1.82e-3
Artery_Coronary	NELFCD	20	57556263	57570188	4.5993	4.24e-06	1231	5.22e-3
Artery_Coronary	CDC25A	3	48198636	48229892	-5.38300	7.33e-08	1231	9.02e-5
Artery_Coronary	ZNF589	3	48282590	48340743	-5.45200	4.98e-08	1231	6.13e-5
Artery_Coronary	MRPS18AP1	3	48297840	48298428	-6.17303	6.70e-10	1231	8.25e-7
Artery_Coronary	CCDC66	3	56591189	56653929	4.17600	2.97e-05	1231	3.66e-2
Artery_Coronary	MRAS	3	138066539	138124375	4.30401	1.68e-05	1231	2.07e-2
Artery_Coronary	RP11-538P18.2	3	158263009	158288855	-4.45700	8.31e-06	1231	1.02e-2
Artery_Coronary	CISD2	4	103790135	103810399	5.003	5.64e-07	1231	6.94e-4
Artery_Coronary	ERAP1	5	96116127	96143803	-4.3980	1.09e-05	1231	1.34e-2
Artery_Coronary	IRAK1BP1	6	79577189	79612827	6.0290	1.65e-09	1231	2.03e-6
Artery_Coronary	AK9	6	109814059	110012420	5.6227	1.88e-08	1231	2.31e-5
Artery_Coronary	STAG3L2	7	74112305	74306731	-4.2040	2.62e-05	1231	3.23e-2
Artery_Coronary	STAG3L1	7	74988448	75019157	-5.2888	1.23e-07	1231	1.51e-4
Artery_Coronary	PTPN12	7	77166592	77269388	4.5831	4.58e-06	1231	5.64e-3
Artery_Coronary	NUDT2	9	34329504	34343709	-4.223	2.41e-05	1231	2.97e-2
Artery_Coronary	RP11-195F19.9	9	34678097	34681295	4.234	2.30e-05	1231	2.83e-2
Artery_Tibial	CLCN6	1	11867188	11903201	-4.63261	3.61e-06	3844	1.39e-2
Artery_Tibial	CCDC23	1	43272723	43282475	4.85072	1.23e-06	3844	4.73e-3
Artery_Tibial	EDEM3	1	184659365	184724047	-4.83656	1.32e-06	3844	5.07e-3
Artery_Tibial	NSUN6	10	18834490	18905222	4.4200	9.87e-06	3844	3.79e-2
Artery_Tibial	LDB3	10	88428206	88495825	-4.9907	6.02e-07	3844	2.31e-3
Artery_Tibial	RBM20	10	112404155	112599227	-4.5562	5.21e-06	3844	2.00e-2
Artery_Tibial	MRPL23-AS1	11	2004467	2011150	6.4623	1.03e-10	3844	3.96e-7
Artery_Tibial	RP11-613D13.5	11	43851259	43902276	-4.4341	9.25e-06	3844	3.56e-2
Artery_Tibial	ZNF408	11	46722368	46727462	5.3869	7.17e-08	3844	2.76e-4
Artery_Tibial	MADD	11	47290712	47351582	-6.5114	7.45e-11	3844	2.86e-7
Artery_Tibial	ARHGAP42	11	100558384	100862668	-12.8990	4.56e-38	3844	1.75e-34
Artery_Tibial	TMEM133	11	100862811	100864663	-12.7229	4.41e-37	3844	1.70e-33
Artery_Tibial	COLCA2	11	111169565	111179460	-5.2324	1.67e-07	3844	6.42e-4
Artery_Tibial	COPS7A	12	6832907	6841041	-5.0059	5.56e-07	3844	2.14e-3
Artery_Tibial	ZNF641	12	48733791	48745197	5.7530	8.77e-09	3844	3.37e-5
Artery_Tibial	RP4-605O3.4	12	50505980	50559203	6.9490	3.68e-12	3844	1.41e-8
Artery_Tibial	ATP2B1	12	89981828	90102608	-8.5029	1.85e-17	3844	7.11e-14
Artery_Tibial	ALDH2	12	112204691	112247782	5.0300	4.90e-07	3844	1.88e-3
Artery_Tibial	MAPKAPK5-AS1	12	112277571	112278281	-4.9601	7.04e-07	3844	2.71e-3
Artery_Tibial	AC003029.1	12	112277571	112279211	-5.0940	3.51e-07	3844	1.35e-3
Artery_Tibial	RP3-462E2.5	12	112335140	112335710	4.3900	1.13e-05	3844	4.34e-2
Artery_Tibial	TMEM116	12	112369086	112450969	-4.3900	1.13e-05	3844	4.34e-2
Artery_Tibial	HECTD4	12	112597992	112819896	7.2480	4.23e-13	3844	1.63e-9
Artery_Tibial	CDC16	13	115000362	115038198	4.5620	5.07e-06	3844	1.95e-2
Artery_Tibial	EHD4	15	42190950	42264776	-5.1785	2.24e-07	3844	8.61e-4
Artery_Tibial	TRIP4	15	64679947	64747502	4.4917	7.07e-06	3844	2.72e-2
Artery_Tibial	ULK3	15	75128457	75135538	9.1630	5.05e-20	3844	1.94e-16
Artery_Tibial	MPI	15	75182346	75191798	-6.0658	1.31e-09	3844	5.04e-6
Artery_Tibial	PPCDC	15	75315896	75409803	4.9784	6.41e-07	3844	2.46e-3
Artery_Tibial	FES	15	91426925	91439006	-11.4833	1.60e-30	3844	6.15e-27
Artery_Tibial	TRAP1	16	3708794	3767598	4.43041	9.41e-06	3844	3.62e-2
Artery_Tibial	AC006111.1	16	3725411	3727060	4.55923	5.13e-06	3844	1.97e-2
Artery_Tibial	UBN1	16	4902216	4932361	4.43331	9.28e-06	3844	3.57e-2
Artery_Tibial	SPNS1	16	28985542	28995869	4.44800	8.67e-06	3844	3.33e-2
Artery_Tibial	INO80E	16	30007868	30015978	-4.76929	1.85e-06	3844	7.11e-3
Artery_Tibial	RP11-196G11.2	16	31054471	31061201	4.72600	2.29e-06	3844	8.80e-3
Artery_Tibial	KAT8	16	31127075	31142714	5.93805	2.88e-09	3844	1.11e-5
Artery_Tibial	BCAR1	16	75262928	75301951	4.87900	1.07e-06	3844	4.11e-3
Artery_Tibial	MTHFSD	16	86563782	86588841	4.41063	1.03e-05	3844	3.96e-2
Artery_Tibial	SPATA33	16	89734401	89737680	-8.15000	3.64e-16	3844	1.40e-12
Artery_Tibial	CDK10	16	89747145	89761753	-5.03544	4.77e-07	3844	1.83e-3
Artery_Tibial	DBNDD1	16	90071273	90085881	5.25736	1.46e-07	3844	5.61e-4
Artery_Tibial	CRK	17	1323983	1366456	-4.8067	1.53e-06	3844	5.88e-3
Artery_Tibial	SRR	17	2210330	2224910	4.5397	5.63e-06	3844	2.16e-2
Artery_Tibial	ANKFY1	17	4067201	4167274	4.7183	2.38e-06	3844	9.15e-3
Artery_Tibial	ACADVL	17	7121035	7128592	-5.3010	1.15e-07	3844	4.42e-4
Artery_Tibial	ELP5	17	7155942	7160357	-5.0542	4.32e-07	3844	1.66e-3
Artery_Tibial	KDM6B	17	7743222	7758114	-4.3686	1.25e-05	3844	4.81e-2
Artery_Tibial	DCAKD	17	43100708	43138473	-5.0540	4.33e-07	3844	1.66e-3
Artery_Tibial	NMT1	17	43138651	43182364	4.7258	2.29e-06	3844	8.80e-3
Artery_Tibial	RP11-332H18.4	17	59470817	59488916	-5.6210	1.90e-08	3844	7.30e-5
Artery_Tibial	FBF1	17	73909994	73937137	-5.3680	7.96e-08	3844	3.06e-4
Artery_Tibial	WDR7	18	54318906	54698828	-4.83000	1.37e-06	3844	5.27e-3
Artery_Tibial	PLEKHJ1	19	2233148	2237703	4.5700	4.88e-06	3844	1.88e-2
Artery_Tibial	MARCH2	19	8478154	8503901	4.5865	4.51e-06	3844	1.73e-2
Artery_Tibial	HAUS8	19	17160539	17186435	-6.1894	6.04e-10	3844	2.32e-6
Artery_Tibial	CTD-3032J10.3	19	17317947	17318819	-7.4680	8.14e-14	3844	3.13e-10
Artery_Tibial	RP11-195B17.1	2	27285296	27285775	4.8203	1.43e-06	3844	5.50e-3
Artery_Tibial	AHSA2	2	61404553	61413216	4.4642	8.04e-06	3844	3.09e-2
Artery_Tibial	CEP68	2	65283500	65309843	4.8109	1.50e-06	3844	5.77e-3
Artery_Tibial	NELFCD	20	57556263	57570188	4.9820	6.29e-07	3844	2.42e-3
Artery_Tibial	RGS19	20	62704534	62711323	-4.9360	7.97e-07	3844	3.06e-3
Artery_Tibial	OPRL1	20	62711526	62731996	-4.7170	2.39e-06	3844	9.19e-3
Artery_Tibial	AC006547.14	22	20135950	20138399	-4.4840	7.33e-06	3844	2.82e-2
Artery_Tibial	CDC25A	3	48198636	48229892	-5.364000	8.14e-08	3844	3.13e-4
Artery_Tibial	ZNF589	3	48282590	48340743	-5.626357	1.84e-08	3844	7.07e-5
Artery_Tibial	MRPS18AP1	3	48297840	48298428	-5.769612	7.95e-09	3844	3.06e-5
Artery_Tibial	FCF1P2	3	48332283	48332865	6.273374	3.53e-10	3844	1.36e-6
Artery_Tibial	NME6	3	48334754	48343175	5.733930	9.81e-09	3844	3.77e-5
Artery_Tibial	MRAS	3	138066539	138124375	4.473000	7.71e-06	3844	2.96e-2
Artery_Tibial	RSRC1	3	157825578	158263519	-5.184000	2.17e-07	3844	8.34e-4
Artery_Tibial	RP11-538P18.2	3	158263009	158288855	-6.029939	1.64e-09	3844	6.30e-6
Artery_Tibial	MAP6D1	3	183533664	183543382	4.457674	8.29e-06	3844	3.19e-2
Artery_Tibial	DCAF16	4	17802278	17812381	-4.99200	5.98e-07	3844	2.30e-3
Artery_Tibial	THAP9-AS1	4	83814162	83822113	5.03500	4.78e-07	3844	1.84e-3
Artery_Tibial	ARHGAP24	4	86396267	86923823	4.44107	8.95e-06	3844	3.44e-2
Artery_Tibial	RP13-514E23.2	4	86921480	86921919	4.49898	6.83e-06	3844	2.63e-2
Artery_Tibial	CISD2	4	103790135	103810399	5.14900	2.62e-07	3844	1.01e-3
Artery_Tibial	P4HA2-AS1	5	131520569	131528501	-4.6864	2.78e-06	3844	1.07e-2
Artery_Tibial	P4HA2	5	131527531	131631008	-4.4920	7.06e-06	3844	2.71e-2
Artery_Tibial	IRAK1BP1	6	79577189	79612827	6.64952	2.94e-11	3844	1.13e-7
Artery_Tibial	UFL1	6	96969471	97003152	5.48400	4.16e-08	3844	1.60e-4
Artery_Tibial	AK9	6	109814059	110012420	4.93989	7.82e-07	3844	3.01e-3
Artery_Tibial	C1GALT1	7	7196565	7288282	5.0239	5.06e-07	3844	1.95e-3
Artery_Tibial	STAG3L1	7	74988448	75019157	-5.0760	3.85e-07	3844	1.48e-3
Artery_Tibial	POM121C	7	75046069	75115548	-5.0760	3.85e-07	3844	1.48e-3
Artery_Tibial	MET	7	116312444	116438440	-4.4370	9.12e-06	3844	3.51e-2
Artery_Tibial	INTS8	8	95825539	95888717	-4.4420	8.91e-06	3844	3.43e-2
Artery_Tibial	RP11-195F19.9	9	34678097	34681295	4.3620	1.29e-05	3844	4.96e-2
Artery_Tibial	TSTD2	9	100366351	100389894	4.4404	8.98e-06	3844	3.45e-2
Brain_Caudate_basal_ganglia	RP4-758J18.10	1	1365919	1369953	-5.16309	2.43e-07	970	2.36e-4
Brain_Caudate_basal_ganglia	C1orf50	1	43232940	43263968	-4.99100	6.01e-07	970	5.83e-4
Brain_Caudate_basal_ganglia	CCDC23	1	43272723	43282475	5.07706	3.83e-07	970	3.72e-4
Brain_Caudate_basal_ganglia	NSUN6	10	18834490	18905222	5.1909	2.09e-07	970	2.03e-4
Brain_Caudate_basal_ganglia	BICC1	10	60272900	60591195	-6.0780	1.22e-09	970	1.18e-6
Brain_Caudate_basal_ganglia	MIR1307	10	105154010	105154158	-4.3320	1.48e-05	970	1.44e-2
Brain_Caudate_basal_ganglia	MRPL23-AS1	11	2004467	2011150	7.118	1.10e-12	970	1.07e-9
Brain_Caudate_basal_ganglia	HSD17B12	11	43577986	43878160	-4.472	7.75e-06	970	7.52e-3
Brain_Caudate_basal_ganglia	RP11-613D13.5	11	43851259	43902276	-4.462	8.12e-06	970	7.88e-3
Brain_Caudate_basal_ganglia	RP1-228P16.1	12	48448596	48449374	-4.1080	3.99e-05	970	3.87e-2
Brain_Caudate_basal_ganglia	ASB8	12	48541571	48574996	4.0957	4.21e-05	970	4.08e-2
Brain_Caudate_basal_ganglia	CERS5	12	50523575	50561288	4.1219	3.76e-05	970	3.65e-2
Brain_Caudate_basal_ganglia	RP3-462E2.5	12	112335140	112335710	4.4890	7.16e-06	970	6.95e-3
Brain_Caudate_basal_ganglia	TRIP4	15	64679947	64747502	4.5882	4.47e-06	970	4.34e-3
Brain_Caudate_basal_ganglia	MPI	15	75182346	75191798	-8.2700	1.34e-16	970	1.30e-13
Brain_Caudate_basal_ganglia	ROGDI	16	4846969	4852951	4.293	1.76e-05	970	1.71e-2
Brain_Caudate_basal_ganglia	PRSS36	16	31150246	31161415	4.120	3.79e-05	970	3.68e-2
Brain_Caudate_basal_ganglia	SRR	17	2210330	2224910	4.57900	4.67e-06	970	4.53e-3
Brain_Caudate_basal_ganglia	ELP5	17	7155942	7160357	-5.23785	1.62e-07	970	1.57e-4
Brain_Caudate_basal_ganglia	FBF1	17	73909994	73937137	-5.36800	7.96e-08	970	7.72e-5
Brain_Caudate_basal_ganglia	C18orf8	18	21083473	21110576	-4.3250	1.53e-05	970	1.48e-2
Brain_Caudate_basal_ganglia	MRPS18AP1	3	48297840	48298428	-5.011	5.41e-07	970	5.25e-4
Brain_Caudate_basal_ganglia	CCDC66	3	56591189	56653929	4.176	2.97e-05	970	2.88e-2
Brain_Caudate_basal_ganglia	MAP6D1	3	183533664	183543382	4.575	4.76e-06	970	4.62e-3
Brain_Caudate_basal_ganglia	RP11-617D20.1	4	38614322	38666504	4.274	1.92e-05	970	1.86e-2
Brain_Caudate_basal_ganglia	ERAP1	5	96116127	96143803	-4.727	2.28e-06	970	2.21e-3
Brain_Caudate_basal_ganglia	CTD-2260A17.1	5	96120481	96121703	-4.131	3.62e-05	970	3.51e-2
Brain_Caudate_basal_ganglia	AC034220.3	5	131646978	131705608	-4.591	4.40e-06	970	4.27e-3
Brain_Caudate_basal_ganglia	IRAK1BP1	6	79577189	79612827	5.91700	3.28e-09	970	3.18e-6
Brain_Caudate_basal_ganglia	AK9	6	109814059	110012420	4.13740	3.51e-05	970	3.40e-2
Brain_Caudate_basal_ganglia	C1GALT1	7	7196565	7288282	7.3464	2.04e-13	970	1.98e-10
Brain_Caudate_basal_ganglia	NUDT2	9	34329504	34343709	-4.3850	1.16e-05	970	1.13e-2
Brain_Cerebellar_Hemisphere	NPPA-AS1	1	11901074	11908136	4.42813	9.51e-06	1542	1.47e-2
Brain_Cerebellar_Hemisphere	C1orf50	1	43232940	43263968	-5.23942	1.61e-07	1542	2.48e-4
Brain_Cerebellar_Hemisphere	CCDC23	1	43272723	43282475	4.70200	2.58e-06	1542	3.98e-3
Brain_Cerebellar_Hemisphere	CCBL2	1	89401456	89435150	-5.13230	2.86e-07	1542	4.41e-4
Brain_Cerebellar_Hemisphere	IBA57	1	228353516	228369958	5.17800	2.24e-07	1542	3.45e-4
Brain_Cerebellar_Hemisphere	AGT	1	230838269	230850043	-7.28600	3.19e-13	1542	4.92e-10
Brain_Cerebellar_Hemisphere	RP11-499P20.2	10	18802044	18834580	5.4602	4.76e-08	1542	7.34e-5
Brain_Cerebellar_Hemisphere	MIR1307	10	105154010	105154158	-4.3320	1.48e-05	1542	2.28e-2
Brain_Cerebellar_Hemisphere	HSD17B12	11	43577986	43878160	-4.6140	3.95e-06	1542	6.09e-3
Brain_Cerebellar_Hemisphere	ACP2	11	47260853	47270179	5.8090	6.28e-09	1542	9.68e-6
Brain_Cerebellar_Hemisphere	MADD	11	47290712	47351582	5.2095	1.89e-07	1542	2.91e-4
Brain_Cerebellar_Hemisphere	RP11-750H9.5	11	47404699	47430741	-8.4800	2.25e-17	1542	3.47e-14
Brain_Cerebellar_Hemisphere	RP1-228P16.1	12	48448596	48449374	-4.288	1.80e-05	1542	2.78e-2
Brain_Cerebellar_Hemisphere	RP4-605O3.4	12	50505980	50559203	7.048	1.82e-12	1542	2.81e-9
Brain_Cerebellar_Hemisphere	RBMS2	12	56915713	56984745	-4.180	2.92e-05	1542	4.50e-2
Brain_Cerebellar_Hemisphere	ADAM1A	12	112337067	112340042	4.194	2.74e-05	1542	4.23e-2
Brain_Cerebellar_Hemisphere	NAA25	12	112464500	112546826	-4.569	4.90e-06	1542	7.56e-3
Brain_Cerebellar_Hemisphere	CDC16	13	115000362	115038198	4.221	2.43e-05	1542	3.75e-2
Brain_Cerebellar_Hemisphere	SAV1	14	51107468	51135049	4.3220	1.55e-05	1542	2.39e-2
Brain_Cerebellar_Hemisphere	SPTBN5	15	42142067	42186275	-4.3750	1.21e-05	1542	1.87e-2
Brain_Cerebellar_Hemisphere	EHD4	15	42190950	42264776	-4.5360	5.73e-06	1542	8.84e-3
Brain_Cerebellar_Hemisphere	STX1B	16	31000577	31021949	4.2540	2.10e-05	1542	3.24e-2
Brain_Cerebellar_Hemisphere	RP11-196G11.2	16	31054471	31061201	4.7936	1.64e-06	1542	2.53e-3
Brain_Cerebellar_Hemisphere	KAT8	16	31127075	31142714	6.6620	2.70e-11	1542	4.16e-8
Brain_Cerebellar_Hemisphere	CDK10	16	89747145	89761753	-4.4358	9.17e-06	1542	1.41e-2
Brain_Cerebellar_Hemisphere	ZNF276	16	89786808	89800446	-5.4561	4.87e-08	1542	7.51e-5
Brain_Cerebellar_Hemisphere	GAS8	16	90087238	90111383	4.3649	1.27e-05	1542	1.96e-2
Brain_Cerebellar_Hemisphere	URAHP	16	90106169	90114181	4.5184	6.23e-06	1542	9.61e-3
Brain_Cerebellar_Hemisphere	SRR	17	2210330	2224910	4.2330	2.31e-05	1542	3.56e-2
Brain_Cerebellar_Hemisphere	CENPV	17	16247911	16256813	4.3180	1.57e-05	1542	2.42e-2
Brain_Cerebellar_Hemisphere	DCAKD	17	43100708	43138473	-5.0730	3.92e-07	1542	6.04e-4
Brain_Cerebellar_Hemisphere	C18orf8	18	21083473	21110576	-4.438	9.08e-06	1542	1.40e-2
Brain_Cerebellar_Hemisphere	HAUS8	19	17160539	17186435	-5.5270	3.26e-08	1542	5.03e-5
Brain_Cerebellar_Hemisphere	ZNF493	19	21579921	21610375	-4.2710	1.95e-05	1542	3.01e-2
Brain_Cerebellar_Hemisphere	KIAA1841	2	61293006	61389455	5.2343	1.66e-07	1542	2.56e-4
Brain_Cerebellar_Hemisphere	AHSA2	2	61404553	61413216	4.8137	1.48e-06	1542	2.28e-3
Brain_Cerebellar_Hemisphere	MRPS18AP1	3	48297840	48298428	-6.0760	1.23e-09	1542	1.90e-6
Brain_Cerebellar_Hemisphere	RP11-731C17.2	3	136556180	136557863	5.5053	3.69e-08	1542	5.69e-5
Brain_Cerebellar_Hemisphere	RP11-538P18.2	3	158263009	158288855	-4.9650	6.87e-07	1542	1.06e-3
Brain_Cerebellar_Hemisphere	IRAK1BP1	6	79577189	79612827	4.3590	1.31e-05	1542	2.02e-2
Brain_Cerebellar_Hemisphere	AK9	6	109814059	110012420	4.4770	7.57e-06	1542	1.17e-2
Brain_Cerebellar_Hemisphere	C1GALT1	7	7196565	7288282	5.4510	5.01e-08	1542	7.73e-5
Brain_Cerebellar_Hemisphere	GS1-166A23.2	7	16633253	16633849	-4.2818	1.85e-05	1542	2.85e-2
Brain_Cerebellar_Hemisphere	TRIM73	7	75024337	75040279	-5.0760	3.85e-07	1542	5.94e-4
Brain_Cerebellar_Hemisphere	POM121C	7	75046069	75115548	-5.0760	3.85e-07	1542	5.94e-4
Brain_Cerebellum	NPPA-AS1	1	11901074	11908136	4.53952	5.64e-06	2033	1.15e-2
Brain_Cerebellum	C1orf50	1	43232940	43263968	-4.71411	2.43e-06	2033	4.94e-3
Brain_Cerebellum	CCDC23	1	43272723	43282475	4.96938	6.72e-07	2033	1.37e-3
Brain_Cerebellum	TCTEX1D1	1	67218143	67244470	-4.22818	2.36e-05	2033	4.80e-2
Brain_Cerebellum	AGT	1	230838269	230850043	-7.50400	6.19e-14	2033	1.26e-10
Brain_Cerebellum	MIR1307	10	105154010	105154158	-4.28400	1.84e-05	2033	3.74e-2
Brain_Cerebellum	CASP7	10	115438942	115490662	-4.65905	3.18e-06	2033	6.46e-3
Brain_Cerebellum	MRPL23-AS1	11	2004467	2011150	6.9241	4.39e-12	2033	8.92e-9
Brain_Cerebellum	HSD17B12	11	43577986	43878160	-4.6140	3.95e-06	2033	8.03e-3
Brain_Cerebellum	RP11-819C21.1	11	107182858	107186997	-6.1480	7.85e-10	2033	1.60e-6
Brain_Cerebellum	YEATS4	12	69753483	69784576	4.5571	5.19e-06	2033	1.06e-2
Brain_Cerebellum	ADAM1A	12	112337067	112340042	4.4560	8.35e-06	2033	1.70e-2
Brain_Cerebellum	NAA25	12	112464500	112546826	-5.1393	2.76e-07	2033	5.61e-4
Brain_Cerebellum	CDC16	13	115000362	115038198	4.4288	9.47e-06	2033	1.93e-2
Brain_Cerebellum	MAPKBP1	15	42066632	42120053	-4.7757	1.79e-06	2033	3.64e-3
Brain_Cerebellum	RP11-23P13.4	15	42117297	42120134	-4.4019	1.07e-05	2033	2.18e-2
Brain_Cerebellum	SPTBN5	15	42142067	42186275	-4.8007	1.58e-06	2033	3.21e-3
Brain_Cerebellum	RP11-23P13.6	15	42184991	42190773	-4.3750	1.21e-05	2033	2.46e-2
Brain_Cerebellum	EHD4	15	42190950	42264776	-4.3750	1.21e-05	2033	2.46e-2
Brain_Cerebellum	SCAMP2	15	75136071	75165706	-6.0080	1.88e-09	2033	3.82e-6
Brain_Cerebellum	MPI	15	75182346	75191798	-7.7261	1.11e-14	2033	2.26e-11
Brain_Cerebellum	STX4	16	31044210	31054296	4.7440	2.10e-06	2033	4.27e-3
Brain_Cerebellum	RP11-196G11.2	16	31054471	31061201	4.7998	1.59e-06	2033	3.23e-3
Brain_Cerebellum	KAT8	16	31127075	31142714	6.8826	5.88e-12	2033	1.20e-8
Brain_Cerebellum	ARMC5	16	31469401	31478487	5.2258	1.73e-07	2033	3.52e-4
Brain_Cerebellum	BCAR1	16	75262928	75301951	-4.2701	1.95e-05	2033	3.96e-2
Brain_Cerebellum	CDK10	16	89747145	89761753	-5.6164	1.95e-08	2033	3.96e-5
Brain_Cerebellum	SPIRE2	16	89884587	89937727	4.3460	1.39e-05	2033	2.83e-2
Brain_Cerebellum	SRR	17	2210330	2224910	4.31937	1.56e-05	2033	3.17e-2
Brain_Cerebellum	ATP5G1	17	46970127	46973233	4.79100	1.66e-06	2033	3.37e-3
Brain_Cerebellum	RP11-1055B8.4	17	79361930	79364056	4.61900	3.86e-06	2033	7.85e-3
Brain_Cerebellum	ZNF585B	19	37672481	37690399	-4.8640	1.15e-06	2033	2.34e-3
Brain_Cerebellum	AHSA2	2	61404553	61413216	4.7118	2.46e-06	2033	5.00e-3
Brain_Cerebellum	RP11-493E12.2	2	61427114	61427904	-5.1013	3.37e-07	2033	6.85e-4
Brain_Cerebellum	TSPY26P	20	30774280	30778330	-4.63269	3.61e-06	2033	7.34e-3
Brain_Cerebellum	RGS19	20	62704534	62711323	-4.71700	2.39e-06	2033	4.86e-3
Brain_Cerebellum	ARVCF	22	19958739	20004331	4.3350	1.46e-05	2033	2.97e-2
Brain_Cerebellum	CDC25A	3	48198636	48229892	-5.46300	4.68e-08	2033	9.51e-5
Brain_Cerebellum	ZNF589	3	48282590	48340743	-5.95300	2.63e-09	2033	5.35e-6
Brain_Cerebellum	MRPS18AP1	3	48297840	48298428	-5.95300	2.63e-09	2033	5.35e-6
Brain_Cerebellum	CCDC66	3	56591189	56653929	4.96164	6.99e-07	2033	1.42e-3
Brain_Cerebellum	RP11-538P18.2	3	158263009	158288855	-4.29810	1.72e-05	2033	3.50e-2
Brain_Cerebellum	YEATS2-AS1	3	183524245	183528571	-4.57500	4.76e-06	2033	9.68e-3
Brain_Cerebellum	CISD2	4	103790135	103810399	5.1680	2.37e-07	2033	4.82e-4
Brain_Cerebellum	AK9	6	109814059	110012420	4.7341	2.20e-06	2033	4.47e-3
Brain_Cerebellum	C1GALT1	7	7196565	7288282	4.9738	6.57e-07	2033	1.34e-3
Brain_Cerebellum	POM121C	7	75046069	75115548	-5.0760	3.85e-07	2033	7.83e-4
Brain_Cerebellum	STAG3	7	99775186	99812006	4.8650	1.14e-06	2033	2.32e-3
Brain_Cerebellum	CEP41	7	130033612	130082274	4.8023	1.57e-06	2033	3.19e-3
Brain_Cerebellum	NDUFAF6	8	95907995	96128683	-6.11130	9.88e-10	2033	2.01e-6
Brain_Cerebellum	C9orf24	9	34379017	34397830	4.6497	3.32e-06	2033	6.75e-3
Brain_Cortex	NUDC	1	27228773	27273353	5.2080	1.91e-07	1069	2.04e-4
Brain_Cortex	CCDC23	1	43272723	43282475	4.9910	6.01e-07	1069	6.42e-4
Brain_Cortex	CCBL2	1	89401456	89435150	-5.2920	1.21e-07	1069	1.29e-4
Brain_Cortex	NRBF2	10	64893050	64914783	5.92000	3.22e-09	1069	3.44e-6
Brain_Cortex	NT5C2	10	104850368	104953056	-4.54146	5.59e-06	1069	5.98e-3
Brain_Cortex	MIR1307	10	105154010	105154158	-4.33200	1.48e-05	1069	1.58e-2
Brain_Cortex	HSD17B12	11	43577986	43878160	-4.5176	6.25e-06	1069	6.68e-3
Brain_Cortex	ASB8	12	48541571	48574996	4.374	1.22e-05	1069	1.30e-2
Brain_Cortex	SUOX	12	56390964	56400425	4.331	1.48e-05	1069	1.58e-2
Brain_Cortex	GCHFR	15	41056218	41059906	-6.00225	1.95e-09	1069	2.08e-6
Brain_Cortex	NDUFAF1	15	41679551	41694717	-4.34700	1.38e-05	1069	1.48e-2
Brain_Cortex	RTF1	15	41700606	41775761	-5.75700	8.56e-09	1069	9.15e-6
Brain_Cortex	MPI	15	75182346	75191798	-7.49670	6.54e-14	1069	6.99e-11
Brain_Cortex	RP11-158M2.3	15	86287340	86293512	-4.23469	2.29e-05	1069	2.45e-2
Brain_Cortex	AC006111.1	16	3725411	3727060	4.2080	2.58e-05	1069	2.76e-2
Brain_Cortex	ZNF500	16	4808305	4817625	-4.4967	6.90e-06	1069	7.38e-3
Brain_Cortex	KAT8	16	31127075	31142714	5.5350	3.11e-08	1069	3.32e-5
Brain_Cortex	CFDP1	16	75327596	75467383	-4.7369	2.17e-06	1069	2.32e-3
Brain_Cortex	PLEKHM1	17	43513266	43568115	-4.2805	1.86e-05	1069	1.99e-2
Brain_Cortex	ARL17A	17	44594068	44657088	5.7910	7.00e-09	1069	7.48e-6
Brain_Cortex	ATP5G1	17	46970127	46973233	5.0010	5.70e-07	1069	6.09e-4
Brain_Cortex	FBF1	17	73909994	73937137	-4.5650	4.99e-06	1069	5.33e-3
Brain_Cortex	C18orf8	18	21083473	21110576	-4.587	4.50e-06	1069	4.81e-3
Brain_Cortex	ZNF589	3	48282590	48340743	-5.863	4.55e-09	1069	4.86e-6
Brain_Cortex	MRPS18AP1	3	48297840	48298428	-6.021	1.74e-09	1069	1.86e-6
Brain_Cortex	CCDC66	3	56591189	56653929	4.176	2.97e-05	1069	3.17e-2
Brain_Cortex	TMEM165	4	56262124	56292339	4.1120	3.92e-05	1069	4.19e-2
Brain_Cortex	THAP9-AS1	4	83814162	83822113	5.0217	5.12e-07	1069	5.47e-4
Brain_Cortex	CTC-428G20.3	5	114539713	114541943	4.102	0.000041	1069	4.38e-2
Brain_Cortex	AC034220.3	5	131646978	131705608	-4.377	0.000012	1069	1.28e-2
Brain_Cortex	AK9	6	109814059	110012420	5.642	1.68e-08	1069	1.80e-5
Brain_Cortex	C1GALT1	7	7196565	7288282	6.3468	2.20e-10	1069	2.35e-7
Brain_Cortex	RPP25L	9	34610483	34612101	-4.59817	4.26e-06	1069	4.55e-3
Brain_Frontal_Cortex_BA9	NSUN6	10	18834490	18905222	5.33837	9.38e-08	950	8.91e-5
Brain_Frontal_Cortex_BA9	NRBF2	10	64893050	64914783	5.72100	1.06e-08	950	1.01e-5
Brain_Frontal_Cortex_BA9	MIR1307	10	105154010	105154158	-4.16685	3.09e-05	950	2.94e-2
Brain_Frontal_Cortex_BA9	MRPL23-AS1	11	2004467	2011150	8.61900	6.75e-18	950	6.41e-15
Brain_Frontal_Cortex_BA9	HSD17B12	11	43577986	43878160	-4.12900	3.64e-05	950	3.46e-2
Brain_Frontal_Cortex_BA9	ASB8	12	48541571	48574996	4.144	3.41e-05	950	3.24e-2
Brain_Frontal_Cortex_BA9	YEATS4	12	69753483	69784576	4.085	4.40e-05	950	4.18e-2
Brain_Frontal_Cortex_BA9	ALDH2	12	112204691	112247782	5.226	1.73e-07	950	1.64e-4
Brain_Frontal_Cortex_BA9	RP3-462E2.5	12	112335140	112335710	4.992	5.98e-07	950	5.68e-4
Brain_Frontal_Cortex_BA9	TMEM116	12	112369086	112450969	-5.359	8.37e-08	950	7.95e-5
Brain_Frontal_Cortex_BA9	APOPT1	14	104029508	104073860	-4.48034	7.45e-06	950	7.08e-3
Brain_Frontal_Cortex_BA9	ARID3B	15	74833518	74890472	-6.1654	7.03e-10	950	6.68e-7
Brain_Frontal_Cortex_BA9	MPI	15	75182346	75191798	-9.1548	5.45e-20	950	5.18e-17
Brain_Frontal_Cortex_BA9	C16orf93	16	30772519	30772656	-4.9405	7.79e-07	950	7.40e-4
Brain_Frontal_Cortex_BA9	KAT8	16	31127075	31142714	6.7260	1.74e-11	950	1.65e-8
Brain_Frontal_Cortex_BA9	RP11-296I10.6	16	70253477	70279519	-4.1360	3.53e-05	950	3.35e-2
Brain_Frontal_Cortex_BA9	SRR	17	2210330	2224910	4.2330	2.31e-05	950	2.19e-2
Brain_Frontal_Cortex_BA9	ELP5	17	7155942	7160357	-5.0770	3.83e-07	950	3.64e-4
Brain_Frontal_Cortex_BA9	DCAKD	17	43100708	43138473	-4.6703	3.01e-06	950	2.86e-3
Brain_Frontal_Cortex_BA9	ARL17A	17	44594068	44657088	4.1450	3.40e-05	950	3.23e-2
Brain_Frontal_Cortex_BA9	C18orf8	18	21083473	21110576	-4.3280	0.000015	950	1.43e-2
Brain_Frontal_Cortex_BA9	MARCH2	19	8478154	8503901	4.1213	3.77e-05	950	3.58e-2
Brain_Frontal_Cortex_BA9	ZNF589	3	48282590	48340743	-5.9530	2.63e-09	950	2.50e-6
Brain_Frontal_Cortex_BA9	MRPS18AP1	3	48297840	48298428	-5.9772	2.27e-09	950	2.16e-6
Brain_Frontal_Cortex_BA9	CCDC66	3	56591189	56653929	4.1760	2.97e-05	950	2.82e-2
Brain_Frontal_Cortex_BA9	PCCB	3	135969148	136049012	5.9484	2.71e-09	950	2.57e-6
Brain_Frontal_Cortex_BA9	DBR1	3	137879854	137893791	4.5976	4.27e-06	950	4.06e-3
Brain_Frontal_Cortex_BA9	THAP9-AS1	4	83814162	83822113	4.960	7.05e-07	950	6.70e-4
Brain_Frontal_Cortex_BA9	ERAP1	5	96116127	96143803	-4.4016	1.07e-05	950	1.02e-2
Brain_Frontal_Cortex_BA9	AC034220.3	5	131646978	131705608	-4.3098	1.63e-05	950	1.55e-2
Brain_Frontal_Cortex_BA9	AK9	6	109814059	110012420	5.7578	8.52e-09	950	8.09e-6
Brain_Frontal_Cortex_BA9	C1GALT1	7	7196565	7288282	4.9940	5.91e-07	950	5.61e-4
Brain_Frontal_Cortex_BA9	STAG3L2	7	74112305	74306731	-4.3451	1.39e-05	950	1.32e-2
Brain_Frontal_Cortex_BA9	PMS2P5	7	74306894	74366314	-4.0661	4.78e-05	950	4.54e-2
Brain_Hippocampus	MIR1307	10	105154010	105154158	-4.3300	1.49e-05	558	8.31e-3
Brain_Hippocampus	HSD17B12	11	43577986	43878160	-4.129	3.64e-05	558	2.03e-2
Brain_Hippocampus	RP3-462E2.5	12	112335140	112335710	4.4610	8.16e-06	558	4.55e-3
Brain_Hippocampus	MPI	15	75182346	75191798	-8.954	3.43e-19	558	1.91e-16
Brain_Hippocampus	PEAK1	15	77400471	77712486	-3.949	7.85e-05	558	4.38e-2
Brain_Hippocampus	ELP5	17	7155942	7160357	-4.013	5.99e-05	558	3.34e-2
Brain_Hippocampus	ZNF568	19	37407231	37488834	-4.793	1.65e-06	558	9.21e-4
Brain_Hippocampus	TEAD2	19	49845695	49865714	4.360	1.30e-05	558	7.25e-3
Brain_Hippocampus	RP11-493E12.2	2	61427114	61427904	-3.9516	7.76e-05	558	4.33e-2
Brain_Hippocampus	MRPS18AP1	3	48297840	48298428	-5.953	2.63e-09	558	1.47e-6
Brain_Hippocampus	RP11-731C17.2	3	136556180	136557863	4.989	6.07e-07	558	3.39e-4
Brain_Hippocampus	THAP9-AS1	4	83814162	83822113	4.8300	1.37e-06	558	7.64e-4
Brain_Hippocampus	PMS2P5	7	74306894	74366314	-4.2176	2.47e-05	558	1.38e-2
Brain_Hippocampus	TMEM8B	9	35816141	35854844	4.1671	3.08e-05	558	1.72e-2
Brain_Hypothalamus	C1orf50	1	43232940	43263968	-4.9910	6.01e-07	619	3.72e-4
Brain_Hypothalamus	MIR1307	10	105154010	105154158	-4.332	1.48e-05	619	9.16e-3
Brain_Hypothalamus	NR1H3	11	47269851	47290396	-6.9610	3.38e-12	619	2.09e-9
Brain_Hypothalamus	NDUFAF1	15	41679551	41694717	-4.0590	4.93e-05	619	3.05e-2
Brain_Hypothalamus	WFIKKN1	16	680932	684116	4.4268	9.56e-06	619	5.92e-3
Brain_Hypothalamus	TRIM65	17	73876416	73893084	-4.0722	4.66e-05	619	2.88e-2
Brain_Hypothalamus	ZNF568	19	37407231	37488834	-4.193	2.76e-05	619	1.71e-2
Brain_Hypothalamus	MRPS18AP1	3	48297840	48298428	-5.800	6.63e-09	619	4.10e-6
Brain_Hypothalamus	NME6	3	48334754	48343175	5.141	2.73e-07	619	1.69e-4
Brain_Hypothalamus	CCDC66	3	56591189	56653929	4.176	2.97e-05	619	1.84e-2
Brain_Hypothalamus	IQCB1	3	121488610	121553926	4.023	5.75e-05	619	3.56e-2
Brain_Hypothalamus	IRAK1BP1	6	79577189	79612827	5.2978	1.17e-07	619	7.24e-5
Brain_Hypothalamus	LRRC61	7	150021447	150035239	-4.335	1.46e-05	619	9.04e-3
Brain_Hypothalamus	THEM6	8	143808621	143818345	5.5240	3.31e-08	619	2.05e-5
Brain_Nucleus_accumbens_basal_ganglia	RP5-994D16.9	1	43241484	43242461	5.0710	3.96e-07	906	3.59e-4
Brain_Nucleus_accumbens_basal_ganglia	CCDC23	1	43272723	43282475	4.9330	8.10e-07	906	7.34e-4
Brain_Nucleus_accumbens_basal_ganglia	RP5-1007M22.2	1	90048800	90098453	4.2652	2.00e-05	906	1.81e-2
Brain_Nucleus_accumbens_basal_ganglia	NSUN6	10	18834490	18905222	4.6262	3.73e-06	906	3.38e-3
Brain_Nucleus_accumbens_basal_ganglia	MIR1307	10	105154010	105154158	-4.3300	1.49e-05	906	1.35e-2
Brain_Nucleus_accumbens_basal_ganglia	MRPL23-AS1	11	2004467	2011150	5.7130	1.11e-08	906	1.01e-5
Brain_Nucleus_accumbens_basal_ganglia	HSD17B12	11	43577986	43878160	-4.6540	3.26e-06	906	2.95e-3
Brain_Nucleus_accumbens_basal_ganglia	RP11-819C21.1	11	107182858	107186997	-4.2388	2.25e-05	906	2.04e-2
Brain_Nucleus_accumbens_basal_ganglia	ASB8	12	48541571	48574996	4.8640	1.15e-06	906	1.04e-3
Brain_Nucleus_accumbens_basal_ganglia	TRIP4	15	64679947	64747502	4.3230	1.54e-05	906	1.40e-2
Brain_Nucleus_accumbens_basal_ganglia	MPI	15	75182346	75191798	-6.9926	2.70e-12	906	2.45e-9
Brain_Nucleus_accumbens_basal_ganglia	KAT8	16	31127075	31142714	6.326	2.52e-10	906	2.28e-7
Brain_Nucleus_accumbens_basal_ganglia	PRSS36	16	31150246	31161415	4.087	4.37e-05	906	3.96e-2
Brain_Nucleus_accumbens_basal_ganglia	ELP5	17	7155942	7160357	-5.0770	3.83e-07	906	3.47e-4
Brain_Nucleus_accumbens_basal_ganglia	ARL17A	17	44594068	44657088	4.1450	3.40e-05	906	3.08e-2
Brain_Nucleus_accumbens_basal_ganglia	FBF1	17	73909994	73937137	-4.5650	4.99e-06	906	4.52e-3
Brain_Nucleus_accumbens_basal_ganglia	USP36	17	76783463	76837523	-4.3440	1.40e-05	906	1.27e-2
Brain_Nucleus_accumbens_basal_ganglia	TMEM241	18	20777108	21017925	-4.3660	1.27e-05	906	1.15e-2
Brain_Nucleus_accumbens_basal_ganglia	MARCH2	19	8478154	8503901	4.156	3.24e-05	906	2.94e-2
Brain_Nucleus_accumbens_basal_ganglia	AHSA2	2	61404553	61413216	4.569	4.90e-06	906	4.44e-3
Brain_Nucleus_accumbens_basal_ganglia	MRPS18AP1	3	48297840	48298428	-5.8000	6.63e-09	906	6.01e-6
Brain_Nucleus_accumbens_basal_ganglia	AC034220.3	5	131646978	131705608	-4.5381	5.68e-06	906	5.15e-3
Brain_Nucleus_accumbens_basal_ganglia	IRAK1BP1	6	79577189	79612827	6.9190	4.55e-12	906	4.12e-9
Brain_Nucleus_accumbens_basal_ganglia	C1GALT1	7	7196565	7288282	7.4374	1.03e-13	906	9.33e-11
Brain_Nucleus_accumbens_basal_ganglia	PMS2P5	7	74306894	74366314	-4.2494	2.14e-05	906	1.94e-2
Brain_Nucleus_accumbens_basal_ganglia	CNPY4	7	99717578	99723134	4.8650	1.14e-06	906	1.03e-3
Brain_Nucleus_accumbens_basal_ganglia	STAG3	7	99775186	99812006	4.0440	5.25e-05	906	4.76e-2
Brain_Nucleus_accumbens_basal_ganglia	NUDT2	9	34329504	34343709	-4.708	2.50e-06	906	2.27e-3
Brain_Putamen_basal_ganglia	MIR1307	10	105154010	105154158	-4.069	4.72e-05	647	3.05e-2
Brain_Putamen_basal_ganglia	HSD17B12	11	43577986	43878160	-4.5818	4.61e-06	647	2.98e-3
Brain_Putamen_basal_ganglia	LAYN	11	111411005	111432264	-5.4693	4.52e-08	647	2.92e-5
Brain_Putamen_basal_ganglia	RP1-228P16.1	12	48448596	48449374	-5.753	8.77e-09	647	5.67e-6
Brain_Putamen_basal_ganglia	ALDH2	12	112204691	112247782	6.156	7.47e-10	647	4.83e-7
Brain_Putamen_basal_ganglia	NUSAP1	15	41624892	41673248	3.9920	6.55e-05	647	4.24e-2
Brain_Putamen_basal_ganglia	MPI	15	75182346	75191798	-8.3004	1.04e-16	647	6.73e-14
Brain_Putamen_basal_ganglia	ROGDI	16	4846969	4852951	4.293	1.76e-05	647	1.14e-2
Brain_Putamen_basal_ganglia	ELP5	17	7155942	7160357	-5.739	9.51e-09	647	6.15e-6
Brain_Putamen_basal_ganglia	DDX42	17	61851223	61896677	5.256	1.48e-07	647	9.58e-5
Brain_Putamen_basal_ganglia	MARCH2	19	8478154	8503901	4.3371	1.44e-05	647	9.32e-3
Brain_Putamen_basal_ganglia	ZNF589	3	48282590	48340743	-6.2508	4.08e-10	647	2.64e-7
Brain_Putamen_basal_ganglia	MRPS18AP1	3	48297840	48298428	-5.7890	7.08e-09	647	4.58e-6
Brain_Putamen_basal_ganglia	CCDC66	3	56591189	56653929	4.1760	2.97e-05	647	1.92e-2
Brain_Putamen_basal_ganglia	STAG3	7	99775186	99812006	4.6415	3.46e-06	647	2.24e-3
Breast_Mammary_Tissue	GPR153	1	6307406	6321035	-4.4960	6.92e-06	2041	1.41e-2
Breast_Mammary_Tissue	NPPA-AS1	1	11901074	11908136	5.6474	1.63e-08	2041	3.33e-5
Breast_Mammary_Tissue	RP3-465N24.5	1	25592593	25593627	4.4716	7.76e-06	2041	1.58e-2
Breast_Mammary_Tissue	PIGV	1	27113963	27124889	-5.1780	2.24e-07	2041	4.57e-4
Breast_Mammary_Tissue	CCDC23	1	43272723	43282475	4.9610	7.01e-07	2041	1.43e-3
Breast_Mammary_Tissue	WNT2B	1	113009163	113060007	-4.4560	8.35e-06	2041	1.70e-2
Breast_Mammary_Tissue	CEP170	1	243287730	243418650	4.4960	6.92e-06	2041	1.41e-2
Breast_Mammary_Tissue	SDCCAG8	1	243419320	243652442	4.6009	4.21e-06	2041	8.59e-3
Breast_Mammary_Tissue	SFXN2	10	104474295	104503249	5.0026	5.66e-07	2041	1.16e-3
Breast_Mammary_Tissue	MIR1307	10	105154010	105154158	-4.3320	1.48e-05	2041	3.02e-2
Breast_Mammary_Tissue	RP11-225H22.7	10	105209953	105210609	-4.2840	1.84e-05	2041	3.76e-2
Breast_Mammary_Tissue	MRPL23-AS1	11	2004467	2011150	6.2953	3.07e-10	2041	6.27e-7
Breast_Mammary_Tissue	RP11-613D13.5	11	43851259	43902276	-5.0969	3.45e-07	2041	7.04e-4
Breast_Mammary_Tissue	RP11-819C21.1	11	107182858	107186997	-5.0595	4.20e-07	2041	8.57e-4
Breast_Mammary_Tissue	HECTD4	12	112597992	112819896	4.9920	5.98e-07	2041	1.22e-3
Breast_Mammary_Tissue	CDC16	13	115000362	115038198	4.845	1.27e-06	2041	2.59e-3
Breast_Mammary_Tissue	OIP5-AS1	15	41576188	41601901	4.4140	1.01e-05	2041	2.06e-2
Breast_Mammary_Tissue	SNX1	15	64386322	64438289	4.9300	8.22e-07	2041	1.68e-3
Breast_Mammary_Tissue	TRIP4	15	64679947	64747502	4.2830	1.84e-05	2041	3.76e-2
Breast_Mammary_Tissue	ULK3	15	75128457	75135538	8.2700	1.34e-16	2041	2.73e-13
Breast_Mammary_Tissue	MPI	15	75182346	75191798	-5.8832	4.02e-09	2041	8.20e-6
Breast_Mammary_Tissue	NUDT16L1	16	4743695	4745860	4.51700	6.27e-06	2041	1.28e-2
Breast_Mammary_Tissue	INO80E	16	30007868	30015978	-4.23163	2.32e-05	2041	4.74e-2
Breast_Mammary_Tissue	STX1B	16	31000577	31021949	4.41297	1.02e-05	2041	2.08e-2
Breast_Mammary_Tissue	RP11-196G11.2	16	31054471	31061201	4.98746	6.12e-07	2041	1.25e-3
Breast_Mammary_Tissue	KAT8	16	31127075	31142714	6.60090	4.09e-11	2041	8.35e-8
Breast_Mammary_Tissue	CDK10	16	89747145	89761753	-7.51163	5.84e-14	2041	1.19e-10
Breast_Mammary_Tissue	RP11-566K11.5	16	90036199	90038952	-4.55500	5.24e-06	2041	1.07e-2
Breast_Mammary_Tissue	SRR	17	2210330	2224910	4.4660	7.97e-06	2041	1.63e-2
Breast_Mammary_Tissue	ELP5	17	7155942	7160357	-5.0770	3.83e-07	2041	7.82e-4
Breast_Mammary_Tissue	DCAKD	17	43100708	43138473	-4.7689	1.85e-06	2041	3.78e-3
Breast_Mammary_Tissue	NSFP1	17	44450221	44564507	4.2353	2.28e-05	2041	4.65e-2
Breast_Mammary_Tissue	FBF1	17	73909994	73937137	-5.3680	7.96e-08	2041	1.62e-4
Breast_Mammary_Tissue	AHSA2	2	61404553	61413216	4.3387	1.43e-05	2041	2.92e-2
Breast_Mammary_Tissue	NELFCD	20	57556263	57570188	5.024	5.06e-07	2041	1.03e-3
Breast_Mammary_Tissue	GMEB2	20	62218955	62258394	-4.421	9.81e-06	2041	2.00e-2
Breast_Mammary_Tissue	CDC25A	3	48198636	48229892	-5.4520	4.98e-08	2041	1.02e-4
Breast_Mammary_Tissue	ZNF589	3	48282590	48340743	-5.6671	1.45e-08	2041	2.96e-5
Breast_Mammary_Tissue	MRPS18AP1	3	48297840	48298428	-5.8507	4.90e-09	2041	1.00e-5
Breast_Mammary_Tissue	FCF1P2	3	48332283	48332865	7.7230	1.14e-14	2041	2.33e-11
Breast_Mammary_Tissue	NME6	3	48334754	48343175	5.5283	3.23e-08	2041	6.59e-5
Breast_Mammary_Tissue	PCCB	3	135969148	136049012	4.9540	7.27e-07	2041	1.48e-3
Breast_Mammary_Tissue	RSRC1	3	157825578	158263519	-5.3362	9.49e-08	2041	1.94e-4
Breast_Mammary_Tissue	RP11-538P18.2	3	158263009	158288855	-5.1857	2.15e-07	2041	4.39e-4
Breast_Mammary_Tissue	DCAF16	4	17802278	17812381	-4.80031	1.58e-06	2041	3.22e-3
Breast_Mammary_Tissue	PRDM8	4	81105033	81125483	-4.36300	1.28e-05	2041	2.61e-2
Breast_Mammary_Tissue	ERAP1	5	96116127	96143803	-4.54350	5.53e-06	2041	1.13e-2
Breast_Mammary_Tissue	RP11-387M24.5	6	43042069	43042477	4.5085	6.53e-06	2041	1.33e-2
Breast_Mammary_Tissue	IRAK1BP1	6	79577189	79612827	6.0810	1.19e-09	2041	2.43e-6
Breast_Mammary_Tissue	RP11-425D10.10	6	109703998	109704869	-4.4770	7.57e-06	2041	1.55e-2
Breast_Mammary_Tissue	SMPD2	6	109762560	109765122	-4.5160	6.30e-06	2041	1.29e-2
Breast_Mammary_Tissue	C1GALT1	7	7196565	7288282	7.3650	1.77e-13	2041	3.61e-10
Breast_Mammary_Tissue	STAG3L2	7	74112305	74306731	-4.2493	2.14e-05	2041	4.37e-2
Breast_Mammary_Tissue	STAG3L1	7	74988448	75019157	-5.0760	3.85e-07	2041	7.86e-4
Breast_Mammary_Tissue	PMS2P3	7	75137069	75157478	-4.6181	3.87e-06	2041	7.90e-3
Cells_EBV-transformed_lymphocytes	MTHFR	1	11851264	11865351	-5.9910	2.09e-09	1464	3.06e-6
Cells_EBV-transformed_lymphocytes	SFXN2	10	104474295	104503249	4.3350	1.46e-05	1464	2.14e-2
Cells_EBV-transformed_lymphocytes	MIR1307	10	105154010	105154158	-4.3305	1.49e-05	1464	2.18e-2
Cells_EBV-transformed_lymphocytes	ARL14EP	11	30344598	30359774	-4.8172	1.46e-06	1464	2.14e-3
Cells_EBV-transformed_lymphocytes	ATG13	11	46639810	46696368	-4.3424	1.41e-05	1464	2.06e-2
Cells_EBV-transformed_lymphocytes	ACP2	11	47260853	47270179	6.3300	2.45e-10	1464	3.59e-7
Cells_EBV-transformed_lymphocytes	RP1-228P16.1	12	48448596	48449374	-4.7245	2.31e-06	1464	3.38e-3
Cells_EBV-transformed_lymphocytes	RP3-462E2.5	12	112335140	112335710	4.4890	7.16e-06	1464	1.05e-2
Cells_EBV-transformed_lymphocytes	ADAM1A	12	112337067	112340042	4.4890	7.16e-06	1464	1.05e-2
Cells_EBV-transformed_lymphocytes	AC226150.4	12	133787246	133787772	4.1798	2.92e-05	1464	4.27e-2
Cells_EBV-transformed_lymphocytes	CDC16	13	115000362	115038198	4.917	8.77e-07	1464	1.28e-3
Cells_EBV-transformed_lymphocytes	SNX1	15	64386322	64438289	4.930	8.22e-07	1464	1.20e-3
Cells_EBV-transformed_lymphocytes	TRIP4	15	64679947	64747502	4.323	1.54e-05	1464	2.25e-2
Cells_EBV-transformed_lymphocytes	ULK3	15	75128457	75135538	8.805	1.31e-18	1464	1.92e-15
Cells_EBV-transformed_lymphocytes	SCAMP2	15	75136071	75165706	-6.125	9.06e-10	1464	1.33e-6
Cells_EBV-transformed_lymphocytes	MPI	15	75182346	75191798	-6.107	1.02e-09	1464	1.49e-6
Cells_EBV-transformed_lymphocytes	SPNS1	16	28985542	28995869	4.4480	8.67e-06	1464	1.27e-2
Cells_EBV-transformed_lymphocytes	SRR	17	2210330	2224910	4.425	9.62e-06	1464	1.41e-2
Cells_EBV-transformed_lymphocytes	ELP5	17	7155942	7160357	-5.077	3.83e-07	1464	5.61e-4
Cells_EBV-transformed_lymphocytes	KANSL1	17	44107282	44302733	-4.154	3.27e-05	1464	4.79e-2
Cells_EBV-transformed_lymphocytes	AC002558.1	17	45195868	45195957	-4.218	2.47e-05	1464	3.62e-2
Cells_EBV-transformed_lymphocytes	HOXB3	17	46626232	46667634	-4.394	1.11e-05	1464	1.63e-2
Cells_EBV-transformed_lymphocytes	UBE2Z	17	46985731	47006418	-4.471	7.77e-06	1464	1.14e-2
Cells_EBV-transformed_lymphocytes	ZNF793	19	37997841	38039664	-4.149	3.34e-05	1464	4.89e-2
Cells_EBV-transformed_lymphocytes	AHSA2	2	61404553	61413216	5.0440	4.56e-07	1464	6.68e-4
Cells_EBV-transformed_lymphocytes	ANKRD36	2	97779233	97930258	4.4030	1.07e-05	1464	1.57e-2
Cells_EBV-transformed_lymphocytes	HSF2BP	21	44949072	45079374	-4.696	2.65e-06	1464	3.88e-3
Cells_EBV-transformed_lymphocytes	PCCB	3	135969148	136049012	4.2714	1.94e-05	1464	2.84e-2
Cells_EBV-transformed_lymphocytes	SRD5A3	4	56212276	56239263	-4.772	1.82e-06	1464	2.66e-3
Cells_EBV-transformed_lymphocytes	SRD5A3-AS1	4	56230138	56262014	-4.891	1.00e-06	1464	1.46e-3
Cells_EBV-transformed_lymphocytes	THAP9-AS1	4	83814162	83822113	4.901	9.55e-07	1464	1.40e-3
Cells_EBV-transformed_lymphocytes	RAB24	5	176728452	176730745	4.187	2.83e-05	1464	4.14e-2
Cells_EBV-transformed_lymphocytes	PMS2P5	7	74306894	74366314	-4.61900	3.86e-06	1464	5.65e-3
Cells_EBV-transformed_lymphocytes	STAG3L1	7	74988448	75019157	-5.53788	3.06e-08	1464	4.48e-5
Cells_Transformed_fibroblasts	MTHFR	1	11851264	11865351	-7.47968	7.45e-14	4288	3.19e-10
Cells_Transformed_fibroblasts	CLCN6	1	11867188	11903201	-8.49837	1.92e-17	4288	8.23e-14
Cells_Transformed_fibroblasts	TMEM50A	1	25664951	25683344	4.84712	1.25e-06	4288	5.36e-3
Cells_Transformed_fibroblasts	PIGV	1	27113963	27124889	-4.44854	8.65e-06	4288	3.71e-2
Cells_Transformed_fibroblasts	OBSCN	1	228395831	228566577	4.42322	9.72e-06	4288	4.17e-2
Cells_Transformed_fibroblasts	RP5-1139B12.2	1	228458144	228462098	4.83608	1.32e-06	4288	5.66e-3
Cells_Transformed_fibroblasts	RP5-1139B12.3	1	228462285	228463767	5.01632	5.27e-07	4288	2.26e-3
Cells_Transformed_fibroblasts	CEP170	1	243287730	243418650	4.40927	1.04e-05	4288	4.46e-2
Cells_Transformed_fibroblasts	RP11-261C10.5	1	243299200	243303890	4.62429	3.76e-06	4288	1.61e-2
Cells_Transformed_fibroblasts	SDCCAG8	1	243419320	243652442	4.61992	3.84e-06	4288	1.65e-2
Cells_Transformed_fibroblasts	GBF1	10	104005289	104142656	-6.0247	1.69e-09	4288	7.25e-6
Cells_Transformed_fibroblasts	SUFU	10	104263744	104393292	-8.1720	3.03e-16	4288	1.30e-12
Cells_Transformed_fibroblasts	ARL3	10	104433488	104474164	5.0044	5.60e-07	4288	2.40e-3
Cells_Transformed_fibroblasts	LSP1	11	1874200	1913497	8.4387	3.21e-17	4288	1.38e-13
Cells_Transformed_fibroblasts	RP11-613D13.5	11	43851259	43902276	-4.5083	6.54e-06	4288	2.80e-2
Cells_Transformed_fibroblasts	SIPA1	11	65405568	65418401	5.0440	4.56e-07	4288	1.96e-3
Cells_Transformed_fibroblasts	ARHGAP42	11	100558384	100862668	-6.3280	2.48e-10	4288	1.06e-6
Cells_Transformed_fibroblasts	RP11-819C21.1	11	107182858	107186997	-4.8430	1.28e-06	4288	5.49e-3
Cells_Transformed_fibroblasts	RP1-197B17.3	12	48099868	48132794	-5.2974	1.17e-07	4288	5.02e-4
Cells_Transformed_fibroblasts	RP1-228P16.1	12	48448596	48449374	-4.6201	3.84e-06	4288	1.65e-2
Cells_Transformed_fibroblasts	RPS26	12	56435637	56438116	-4.5300	5.90e-06	4288	2.53e-2
Cells_Transformed_fibroblasts	ACACB	12	109554400	109706031	4.5280	5.95e-06	4288	2.55e-2
Cells_Transformed_fibroblasts	MAPKAPK5-AS1	12	112277571	112278281	-4.9920	5.98e-07	4288	2.56e-3
Cells_Transformed_fibroblasts	AC003029.1	12	112277571	112279211	-4.9920	5.98e-07	4288	2.56e-3
Cells_Transformed_fibroblasts	RP3-462E2.5	12	112335140	112335710	4.4886	7.17e-06	4288	3.07e-2
Cells_Transformed_fibroblasts	HECTD4	12	112597992	112819896	4.5410	5.60e-06	4288	2.40e-2
Cells_Transformed_fibroblasts	CDC16	13	115000362	115038198	4.8820	1.05e-06	4288	4.50e-3
Cells_Transformed_fibroblasts	MAP4K5	14	50885243	51027844	5.44400	5.21e-08	4288	2.23e-4
Cells_Transformed_fibroblasts	TRIP4	15	64679947	64747502	4.60883	4.05e-06	4288	1.74e-2
Cells_Transformed_fibroblasts	ULK3	15	75128457	75135538	8.27238	1.31e-16	4288	5.62e-13
Cells_Transformed_fibroblasts	MPI	15	75182346	75191798	-8.29283	1.11e-16	4288	4.76e-13
Cells_Transformed_fibroblasts	FES	15	91426925	91439006	-12.01358	3.02e-33	4288	1.29e-29
Cells_Transformed_fibroblasts	RP11-264B17.2	16	28968008	28978204	4.4480	8.67e-06	4288	3.72e-2
Cells_Transformed_fibroblasts	LAT	16	28996147	29002104	4.4480	8.67e-06	4288	3.72e-2
Cells_Transformed_fibroblasts	TMEM219	16	29952206	29984373	-4.5484	5.41e-06	4288	2.32e-2
Cells_Transformed_fibroblasts	PPP4C	16	30087299	30096698	-4.7470	2.06e-06	4288	8.83e-3
Cells_Transformed_fibroblasts	HSD3B7	16	30996519	31000473	4.6420	3.45e-06	4288	1.48e-2
Cells_Transformed_fibroblasts	KAT8	16	31127075	31142714	4.8789	1.07e-06	4288	4.59e-3
Cells_Transformed_fibroblasts	CFDP1	16	75327596	75467383	-5.1530	2.56e-07	4288	1.10e-3
Cells_Transformed_fibroblasts	SPATA33	16	89734401	89737680	-8.1500	3.64e-16	4288	1.56e-12
Cells_Transformed_fibroblasts	AC092143.1	16	89985273	89985517	-8.1500	3.64e-16	4288	1.56e-12
Cells_Transformed_fibroblasts	ANKFY1	17	4067201	4167274	-4.49300	7.02e-06	4288	3.01e-2
Cells_Transformed_fibroblasts	CTDNEP1	17	7146910	7155280	4.93708	7.93e-07	4288	3.40e-3
Cells_Transformed_fibroblasts	ELP5	17	7155942	7160357	-4.95244	7.33e-07	4288	3.14e-3
Cells_Transformed_fibroblasts	TNFSF12	17	7453095	7461207	5.56100	2.68e-08	4288	1.15e-4
Cells_Transformed_fibroblasts	GOSR2	17	45000875	45041123	4.44100	8.95e-06	4288	3.84e-2
Cells_Transformed_fibroblasts	RP11-463M16.4	17	46952222	46986345	7.43589	1.04e-13	4288	4.46e-10
Cells_Transformed_fibroblasts	SNF8	17	47006678	47022479	5.33222	9.70e-08	4288	4.16e-4
Cells_Transformed_fibroblasts	AC091133.1	17	47009153	47014462	4.92339	8.51e-07	4288	3.65e-3
Cells_Transformed_fibroblasts	RP11-332H18.4	17	59470817	59488916	-5.62100	1.90e-08	4288	8.15e-5
Cells_Transformed_fibroblasts	FBF1	17	73909994	73937137	-5.36800	7.96e-08	4288	3.41e-4
Cells_Transformed_fibroblasts	KLF16	19	1852399	1863567	4.9687	6.74e-07	4288	2.89e-3
Cells_Transformed_fibroblasts	HAUS8	19	17160539	17186435	-5.7690	7.97e-09	4288	3.42e-5
Cells_Transformed_fibroblasts	ZNF585A	19	37597636	37663643	4.4530	8.47e-06	4288	3.63e-2
Cells_Transformed_fibroblasts	ZNF793	19	37997841	38039664	-4.7768	1.78e-06	4288	7.63e-3
Cells_Transformed_fibroblasts	ZFP30	19	38121910	38157163	4.4588	8.24e-06	4288	3.53e-2
Cells_Transformed_fibroblasts	CDC42EP3	2	37869032	37965611	-4.70090	2.59e-06	4288	1.11e-2
Cells_Transformed_fibroblasts	AHSA2	2	61404553	61413216	4.73268	2.22e-06	4288	9.52e-3
Cells_Transformed_fibroblasts	CEP68	2	65283500	65309843	4.81400	1.48e-06	4288	6.35e-3
Cells_Transformed_fibroblasts	JPH2	20	42740335	42816218	5.40685	6.41e-08	4288	2.75e-4
Cells_Transformed_fibroblasts	RGS19	20	62704534	62711323	-4.83998	1.30e-06	4288	5.57e-3
Cells_Transformed_fibroblasts	SLC4A7	3	27414214	27525911	-7.83925	4.53e-15	4288	1.94e-11
Cells_Transformed_fibroblasts	MAP4	3	47892182	48130769	6.12026	9.34e-10	4288	4.00e-6
Cells_Transformed_fibroblasts	ZNF589	3	48282590	48340743	-5.76475	8.18e-09	4288	3.51e-5
Cells_Transformed_fibroblasts	MRPS18AP1	3	48297840	48298428	-5.81874	5.93e-09	4288	2.54e-5
Cells_Transformed_fibroblasts	FCF1P2	3	48332283	48332865	5.81846	5.94e-09	4288	2.55e-5
Cells_Transformed_fibroblasts	NME6	3	48334754	48343175	5.69461	1.24e-08	4288	5.32e-5
Cells_Transformed_fibroblasts	RP11-538P18.2	3	158263009	158288855	-5.50767	3.64e-08	4288	1.56e-4
Cells_Transformed_fibroblasts	TBC1D19	4	26578059	26756973	5.2735	1.34e-07	4288	5.75e-4
Cells_Transformed_fibroblasts	THAP9-AS1	4	83814162	83822113	4.9710	6.66e-07	4288	2.86e-3
Cells_Transformed_fibroblasts	MANBA	4	103553050	103682151	-5.0298	4.91e-07	4288	2.11e-3
Cells_Transformed_fibroblasts	UBE2D3	4	103715540	103790053	5.2130	1.86e-07	4288	7.98e-4
Cells_Transformed_fibroblasts	CISD2	4	103790135	103810399	5.2270	1.72e-07	4288	7.38e-4
Cells_Transformed_fibroblasts	AFAP1L1	5	148651434	148721365	4.82300	1.41e-06	4288	6.05e-3
Cells_Transformed_fibroblasts	IRAK1BP1	6	79577189	79612827	6.2073	5.39e-10	4288	2.31e-6
Cells_Transformed_fibroblasts	AK9	6	109814059	110012420	5.1230	3.01e-07	4288	1.29e-3
Cells_Transformed_fibroblasts	C1GALT1	7	7196565	7288282	6.2706	3.60e-10	4288	1.54e-6
Cells_Transformed_fibroblasts	STAG3L1	7	74988448	75019157	-5.5564	2.75e-08	4288	1.18e-4
Cells_Transformed_fibroblasts	POM121C	7	75046069	75115548	-4.8870	1.02e-06	4288	4.37e-3
Cells_Transformed_fibroblasts	PMS2P3	7	75137069	75157478	-5.0143	5.32e-07	4288	2.28e-3
Cells_Transformed_fibroblasts	NDUFAF6	8	95907995	96128683	-6.2680	3.66e-10	4288	1.57e-6
Cells_Transformed_fibroblasts	MAPKAP1	9	128199672	128469513	-4.8020	1.57e-06	4288	6.73e-3
Cells_Transformed_fibroblasts	PBX3	9	128509624	128729656	4.9570	7.16e-07	4288	3.07e-3
Colon_Sigmoid	NSUN6	10	18834490	18905222	5.1690	2.35e-07	1528	3.59e-4
Colon_Sigmoid	NOC3L	10	96075004	96122716	-4.4795	7.48e-06	1528	1.14e-2
Colon_Sigmoid	MIR1307	10	105154010	105154158	-4.2840	1.84e-05	1528	2.81e-2
Colon_Sigmoid	MRPL23-AS1	11	2004467	2011150	7.1709	7.45e-13	1528	1.14e-9
Colon_Sigmoid	RP1-197B17.3	12	48099868	48132794	-4.667	3.06e-06	1528	4.68e-3
Colon_Sigmoid	SUOX	12	56390964	56400425	4.331	1.48e-05	1528	2.26e-2
Colon_Sigmoid	MAPKAPK5-AS1	12	112277571	112278281	-5.237	1.63e-07	1528	2.49e-4
Colon_Sigmoid	AC003029.1	12	112277571	112279211	-5.187	2.14e-07	1528	3.27e-4
Colon_Sigmoid	ADAM1A	12	112337067	112340042	4.489	7.16e-06	1528	1.09e-2
Colon_Sigmoid	TMEM116	12	112369086	112450969	-4.390	1.13e-05	1528	1.73e-2
Colon_Sigmoid	UPF3A	13	115047059	115071283	4.8880	1.02e-06	1528	1.56e-3
Colon_Sigmoid	NDUFAF1	15	41679551	41694717	-5.5910	2.26e-08	1528	3.45e-5
Colon_Sigmoid	KAT8	16	31127075	31142714	6.322	2.57e-10	1528	3.93e-7
Colon_Sigmoid	MTHFSD	16	86563782	86588841	4.351	1.36e-05	1528	2.08e-2
Colon_Sigmoid	SPG7	16	89557325	89624176	5.259	1.45e-07	1528	2.22e-4
Colon_Sigmoid	CDK10	16	89747145	89761753	-4.663	3.12e-06	1528	4.77e-3
Colon_Sigmoid	DEF8	16	90014333	90034468	4.762	1.92e-06	1528	2.93e-3
Colon_Sigmoid	DBNDD1	16	90071273	90085881	4.488	7.19e-06	1528	1.10e-2
Colon_Sigmoid	SRR	17	2210330	2224910	4.2330	2.31e-05	1528	3.53e-2
Colon_Sigmoid	ELP5	17	7155942	7160357	-5.0610	4.17e-07	1528	6.37e-4
Colon_Sigmoid	DCAKD	17	43100708	43138473	-5.0021	5.67e-07	1528	8.66e-4
Colon_Sigmoid	ARL17A	17	44594068	44657088	4.5966	4.30e-06	1528	6.57e-3
Colon_Sigmoid	AHSA2	2	61404553	61413216	4.9848	6.20e-07	1528	9.47e-4
Colon_Sigmoid	RGS19	20	62704534	62711323	-4.741	2.13e-06	1528	3.25e-3
Colon_Sigmoid	ZNF589	3	48282590	48340743	-5.6850	1.31e-08	1528	2.00e-5
Colon_Sigmoid	MRPS18AP1	3	48297840	48298428	-5.8101	6.24e-09	1528	9.53e-6
Colon_Sigmoid	FCF1P2	3	48332283	48332865	5.4210	5.93e-08	1528	9.06e-5
Colon_Sigmoid	NME6	3	48334754	48343175	5.3830	7.33e-08	1528	1.12e-4
Colon_Sigmoid	RP11-538P18.2	3	158263009	158288855	-5.7416	9.38e-09	1528	1.43e-5
Colon_Sigmoid	AC021860.1	4	38628029	38666430	4.34150	1.42e-05	1528	2.17e-2
Colon_Sigmoid	SRD5A3-AS1	4	56230138	56262014	-4.62700	3.71e-06	1528	5.67e-3
Colon_Sigmoid	CISD2	4	103790135	103810399	5.33300	9.66e-08	1528	1.48e-4
Colon_Sigmoid	ERAP1	5	96116127	96143803	-4.521	6.14e-06	1528	9.38e-3
Colon_Sigmoid	CTD-2260A17.1	5	96120481	96121703	-4.398	1.09e-05	1528	1.67e-2
Colon_Sigmoid	AC034220.3	5	131646978	131705608	-4.538	5.68e-06	1528	8.68e-3
Colon_Sigmoid	IRAK1BP1	6	79577189	79612827	6.9790	2.97e-12	1528	4.54e-9
Colon_Sigmoid	C1GALT1	7	7196565	7288282	6.902035	5.13e-12	1528	7.84e-9
Colon_Sigmoid	STAG3L1	7	74988448	75019157	-5.076000	3.85e-07	1528	5.88e-4
Colon_Transverse	RP3-465N24.5	1	25592593	25593627	4.36926	1.25e-05	2133	2.67e-2
Colon_Transverse	PIGV	1	27113963	27124889	-5.20800	1.91e-07	2133	4.07e-4
Colon_Transverse	C1orf50	1	43232940	43263968	-4.96100	7.01e-07	2133	1.50e-3
Colon_Transverse	SDCCAG8	1	243419320	243652442	4.63400	3.59e-06	2133	7.66e-3
Colon_Transverse	SFXN2	10	104474295	104503249	4.34e+00	1.46e-05	2133	3.11e-2
Colon_Transverse	MIR1307	10	105154010	105154158	-4.31e+00	1.60e-05	2133	3.41e-2
Colon_Transverse	STK32C	10	134020996	134145351	-4.76e+00	1.91e-06	2133	4.07e-3
Colon_Transverse	MRPL23-AS1	11	2004467	2011150	6.509	7.59e-11	2133	1.62e-7
Colon_Transverse	HSD17B12	11	43577986	43878160	-4.310	1.63e-05	2133	3.48e-2
Colon_Transverse	YEATS4	12	69753483	69784576	4.6107	4.01e-06	2133	8.55e-3
Colon_Transverse	FAM109A	12	111798455	111806925	6.2119	5.23e-10	2133	1.12e-6
Colon_Transverse	MAPKAPK5-AS1	12	112277571	112278281	-4.9920	5.98e-07	2133	1.28e-3
Colon_Transverse	AC003029.1	12	112277571	112279211	-5.0940	3.51e-07	2133	7.49e-4
Colon_Transverse	RP3-462E2.5	12	112335140	112335710	4.4890	7.16e-06	2133	1.53e-2
Colon_Transverse	TMEM116	12	112369086	112450969	-4.3900	1.13e-05	2133	2.41e-2
Colon_Transverse	CDC16	13	115000362	115038198	4.8450	1.27e-06	2133	2.71e-3
Colon_Transverse	TRIP4	15	64679947	64747502	4.3230	1.54e-05	2133	3.28e-2
Colon_Transverse	HSD3B7	16	30996519	31000473	4.469	7.85e-06	2133	1.67e-2
Colon_Transverse	STX4	16	31044210	31054296	4.636	3.55e-06	2133	7.57e-3
Colon_Transverse	RP11-196G11.2	16	31054471	31061201	5.102	3.36e-07	2133	7.17e-4
Colon_Transverse	PDF	16	69363900	69364498	5.726	1.03e-08	2133	2.20e-5
Colon_Transverse	CFDP1	16	75327596	75467383	-4.325	1.53e-05	2133	3.26e-2
Colon_Transverse	SPATA33	16	89734401	89737680	-7.885	3.15e-15	2133	6.72e-12
Colon_Transverse	CDK10	16	89747145	89761753	-6.905	5.03e-12	2133	1.07e-8
Colon_Transverse	SRR	17	2210330	2224910	4.2330	2.31e-05	2133	4.93e-2
Colon_Transverse	ELP5	17	7155942	7160357	-5.0610	4.17e-07	2133	8.89e-4
Colon_Transverse	CHRNB1	17	7348380	7361026	-4.8595	1.18e-06	2133	2.52e-3
Colon_Transverse	LSMD1	17	7760003	7788556	6.4405	1.19e-10	2133	2.54e-7
Colon_Transverse	DCAKD	17	43100708	43138473	-4.4507	8.56e-06	2133	1.83e-2
Colon_Transverse	ACE	17	61554422	61567389	-8.9220	4.58e-19	2133	9.77e-16
Colon_Transverse	TRIM65	17	73876416	73893084	-5.3680	7.96e-08	2133	1.70e-4
Colon_Transverse	FBF1	17	73909994	73937137	-5.3680	7.96e-08	2133	1.70e-4
Colon_Transverse	AHSA2	2	61404553	61413216	4.3033	1.68e-05	2133	3.58e-2
Colon_Transverse	ZNF589	3	48282590	48340743	-5.7532	8.76e-09	2133	1.87e-5
Colon_Transverse	MRPS18AP1	3	48297840	48298428	-5.7759	7.65e-09	2133	1.63e-5
Colon_Transverse	FCF1P2	3	48332283	48332865	5.5893	2.28e-08	2133	4.86e-5
Colon_Transverse	NME6	3	48334754	48343175	5.4520	4.98e-08	2133	1.06e-4
Colon_Transverse	PCCB	3	135969148	136049012	4.2600	2.04e-05	2133	4.35e-2
Colon_Transverse	RP11-538P18.2	3	158263009	158288855	-5.1420	2.72e-07	2133	5.80e-4
Colon_Transverse	CISD2	4	103790135	103810399	5.227000	1.72e-07	2133	3.67e-4
Colon_Transverse	AC034220.3	5	131646978	131705608	-4.7420	2.12e-06	2133	4.52e-3
Colon_Transverse	IRAK1BP1	6	79577189	79612827	4.35900	1.31e-05	2133	2.79e-2
Colon_Transverse	SMPD2	6	109762560	109765122	-4.51600	6.30e-06	2133	1.34e-2
Colon_Transverse	AK9	6	109814059	110012420	4.47700	7.57e-06	2133	1.61e-2
Colon_Transverse	LFNG	7	2552163	2568811	4.9690	6.73e-07	2133	1.44e-3
Colon_Transverse	C1GALT1	7	7196565	7288282	6.8760	6.16e-12	2133	1.31e-8
Colon_Transverse	STAG3L1	7	74988448	75019157	-5.0760	3.85e-07	2133	8.21e-4
Colon_Transverse	IRF5	7	128577666	128590089	-4.2360	2.28e-05	2133	4.86e-2
Colon_Transverse	NUDT2	9	34329504	34343709	-4.2816	1.86e-05	2133	3.97e-2
Colon_Transverse	HRCT1	9	35906189	35907138	4.9487	7.47e-07	2133	1.59e-3
Esophagus_Gastroesophageal_Junction	PIGV	1	27113963	27124889	-4.4800	7.46e-06	1500	1.12e-2
Esophagus_Gastroesophageal_Junction	CCDC23	1	43272723	43282475	4.9330	8.10e-07	1500	1.21e-3
Esophagus_Gastroesophageal_Junction	NSUN6	10	18834490	18905222	4.5460	5.47e-06	1500	8.21e-3
Esophagus_Gastroesophageal_Junction	MIR1307	10	105154010	105154158	-4.2936	1.76e-05	1500	2.64e-2
Esophagus_Gastroesophageal_Junction	HSD17B12	11	43577986	43878160	-4.6087	4.05e-06	1500	6.08e-3
Esophagus_Gastroesophageal_Junction	NUP160	11	47799639	47870107	-7.5432	4.58e-14	1500	6.87e-11
Esophagus_Gastroesophageal_Junction	ATF1	12	51157493	51214905	-4.41500	1.01e-05	1500	1.52e-2
Esophagus_Gastroesophageal_Junction	SUOX	12	56390964	56400425	4.33961	1.43e-05	1500	2.15e-2
Esophagus_Gastroesophageal_Junction	AC003029.1	12	112277571	112279211	-4.42873	9.48e-06	1500	1.42e-2
Esophagus_Gastroesophageal_Junction	RP3-462E2.5	12	112335140	112335710	4.86195	1.16e-06	1500	1.74e-3
Esophagus_Gastroesophageal_Junction	TMEM116	12	112369086	112450969	-4.46100	8.16e-06	1500	1.22e-2
Esophagus_Gastroesophageal_Junction	ZNF140	12	133656424	133684130	4.29410	1.75e-05	1500	2.62e-2
Esophagus_Gastroesophageal_Junction	CDC16	13	115000362	115038198	4.740	2.14e-06	1500	3.21e-3
Esophagus_Gastroesophageal_Junction	UPF3A	13	115047059	115071283	4.870	1.12e-06	1500	1.68e-3
Esophagus_Gastroesophageal_Junction	RNPS1	16	2312741	2317853	4.3301	1.49e-05	1500	2.23e-2
Esophagus_Gastroesophageal_Junction	INO80E	16	30007868	30015978	-4.8719	1.11e-06	1500	1.67e-3
Esophagus_Gastroesophageal_Junction	STX4	16	31044210	31054296	4.6690	3.03e-06	1500	4.54e-3
Esophagus_Gastroesophageal_Junction	RP11-196G11.2	16	31054471	31061201	5.0825	3.72e-07	1500	5.58e-4
Esophagus_Gastroesophageal_Junction	KAT8	16	31127075	31142714	6.3409	2.28e-10	1500	3.42e-7
Esophagus_Gastroesophageal_Junction	CDK10	16	89747145	89761753	-4.2847	1.83e-05	1500	2.75e-2
Esophagus_Gastroesophageal_Junction	FANCA	16	89809208	89883065	4.3460	1.39e-05	1500	2.09e-2
Esophagus_Gastroesophageal_Junction	SRR	17	2210330	2224910	4.2141	2.51e-05	1500	3.77e-2
Esophagus_Gastroesophageal_Junction	ELP5	17	7155942	7160357	-5.0610	4.17e-07	1500	6.25e-4
Esophagus_Gastroesophageal_Junction	DCAKD	17	43100708	43138473	-4.5139	6.36e-06	1500	9.54e-3
Esophagus_Gastroesophageal_Junction	NMT1	17	43138651	43182364	4.8618	1.16e-06	1500	1.74e-3
Esophagus_Gastroesophageal_Junction	NSFP1	17	44450221	44564507	4.5986	4.25e-06	1500	6.37e-3
Esophagus_Gastroesophageal_Junction	ARL17A	17	44594068	44657088	4.4704	7.81e-06	1500	1.17e-2
Esophagus_Gastroesophageal_Junction	FBF1	17	73909994	73937137	-4.5650	4.99e-06	1500	7.48e-3
Esophagus_Gastroesophageal_Junction	MARCH2	19	8478154	8503901	4.2661	1.99e-05	1500	2.98e-2
Esophagus_Gastroesophageal_Junction	AHSA2	2	61404553	61413216	4.5472	5.44e-06	1500	8.16e-3
Esophagus_Gastroesophageal_Junction	ACTR1B	2	98272431	98280570	4.5118	6.43e-06	1500	9.65e-3
Esophagus_Gastroesophageal_Junction	NELFCD	20	57556263	57570188	4.9534	7.29e-07	1500	1.09e-3
Esophagus_Gastroesophageal_Junction	LINC00176	20	62665697	62669801	4.4190	9.92e-06	1500	1.49e-2
Esophagus_Gastroesophageal_Junction	CDC25A	3	48198636	48229892	-5.4630	4.68e-08	1500	7.02e-5
Esophagus_Gastroesophageal_Junction	ZNF589	3	48282590	48340743	-5.7203	1.06e-08	1500	1.59e-5
Esophagus_Gastroesophageal_Junction	MRPS18AP1	3	48297840	48298428	-5.8146	6.08e-09	1500	9.12e-6
Esophagus_Gastroesophageal_Junction	FCF1P2	3	48332283	48332865	5.4080	6.37e-08	1500	9.55e-5
Esophagus_Gastroesophageal_Junction	NME6	3	48334754	48343175	5.3830	7.33e-08	1500	1.10e-4
Esophagus_Gastroesophageal_Junction	RP11-538P18.2	3	158263009	158288855	-4.8470	1.25e-06	1500	1.88e-3
Esophagus_Gastroesophageal_Junction	SRD5A3-AS1	4	56230138	56262014	-4.8166	1.46e-06	1500	2.19e-3
Esophagus_Gastroesophageal_Junction	CISD2	4	103790135	103810399	5.0030	5.64e-07	1500	8.46e-4
Esophagus_Gastroesophageal_Junction	ERAP1	5	96116127	96143803	-4.2150	2.50e-05	1500	3.75e-2
Esophagus_Gastroesophageal_Junction	CNPY3	6	42896938	42907025	-4.6498	3.32e-06	1500	4.98e-3
Esophagus_Gastroesophageal_Junction	IRAK1BP1	6	79577189	79612827	7.0190	2.23e-12	1500	3.34e-9
Esophagus_Gastroesophageal_Junction	AK9	6	109814059	110012420	4.6036	4.15e-06	1500	6.23e-3
Esophagus_Gastroesophageal_Junction	PMS2P5	7	74306894	74366314	-4.6190	3.86e-06	1500	5.79e-3
Esophagus_Gastroesophageal_Junction	STAG3L1	7	74988448	75019157	-5.5139	3.51e-08	1500	5.27e-5
Esophagus_Gastroesophageal_Junction	MSRA	8	9911778	10286401	-4.4031	1.07e-05	1500	1.60e-2
Esophagus_Mucosa	RERE	1	8412457	8877702	6.20300	5.54e-10	3391	1.88e-6
Esophagus_Mucosa	RP5-1115A15.1	1	8484705	8494898	6.20300	5.54e-10	3391	1.88e-6
Esophagus_Mucosa	PIGV	1	27113963	27124889	-4.96600	6.83e-07	3391	2.32e-3
Esophagus_Mucosa	CCDC23	1	43272723	43282475	4.93300	8.10e-07	3391	2.75e-3
Esophagus_Mucosa	OBSCN	1	228395831	228566577	-4.49154	7.07e-06	3391	2.40e-2
Esophagus_Mucosa	SDCCAG8	1	243419320	243652442	4.53600	5.73e-06	3391	1.94e-2
Esophagus_Mucosa	NSUN6	10	18834490	18905222	4.4273	9.54e-06	3391	3.24e-2
Esophagus_Mucosa	NRBF2	10	64893050	64914783	6.1535	7.58e-10	3391	2.57e-6
Esophagus_Mucosa	SFXN2	10	104474295	104503249	4.3350	1.46e-05	3391	4.95e-2
Esophagus_Mucosa	MRPL23-AS1	11	2004467	2011150	4.72100	2.35e-06	3391	7.97e-3
Esophagus_Mucosa	RP11-613D13.5	11	43851259	43902276	-4.45400	8.43e-06	3391	2.86e-2
Esophagus_Mucosa	C11orf49	11	46958240	47183798	-6.17505	6.61e-10	3391	2.24e-6
Esophagus_Mucosa	ACP2	11	47260853	47270179	7.73978	9.96e-15	3391	3.38e-11
Esophagus_Mucosa	SIK2	11	111473115	111593480	5.35000	8.80e-08	3391	2.98e-4
Esophagus_Mucosa	TM7SF3	12	27126128	27167367	4.3430	1.41e-05	3391	4.78e-2
Esophagus_Mucosa	MED21	12	27175479	27219276	4.8490	1.24e-06	3391	4.20e-3
Esophagus_Mucosa	RP11-571M6.7	12	58087915	58115293	-4.4610	8.16e-06	3391	2.77e-2
Esophagus_Mucosa	ALDH2	12	112204691	112247782	5.2327	1.67e-07	3391	5.66e-4
Esophagus_Mucosa	CDC16	13	115000362	115038198	4.8450	1.27e-06	3391	4.31e-3
Esophagus_Mucosa	CHP1	15	41523037	41574043	-4.85100	1.23e-06	3391	4.17e-3
Esophagus_Mucosa	NDUFAF1	15	41679551	41694717	-5.19719	2.02e-07	3391	6.85e-4
Esophagus_Mucosa	TRIP4	15	64679947	64747502	4.54470	5.50e-06	3391	1.87e-2
Esophagus_Mucosa	SCAMP2	15	75136071	75165706	-5.21865	1.80e-07	3391	6.10e-4
Esophagus_Mucosa	MPI	15	75182346	75191798	-6.10700	1.02e-09	3391	3.46e-6
Esophagus_Mucosa	COX5A	15	75212132	75230509	-6.25315	4.02e-10	3391	1.36e-6
Esophagus_Mucosa	HSD3B7	16	30996519	31000473	4.4449	8.79e-06	3391	2.98e-2
Esophagus_Mucosa	STX1B	16	31000577	31021949	4.9879	6.10e-07	3391	2.07e-3
Esophagus_Mucosa	RP11-196G11.2	16	31054471	31061201	5.5453	2.93e-08	3391	9.94e-5
Esophagus_Mucosa	BCKDK	16	31117428	31124110	-6.0318	1.62e-09	3391	5.49e-6
Esophagus_Mucosa	KAT8	16	31127075	31142714	6.2844	3.29e-10	3391	1.12e-6
Esophagus_Mucosa	CHMP1A	16	89710839	89720331	6.2610	3.82e-10	3391	1.30e-6
Esophagus_Mucosa	SPATA33	16	89734401	89737680	-8.1500	3.64e-16	3391	1.23e-12
Esophagus_Mucosa	CDK10	16	89747145	89761753	-5.7276	1.02e-08	3391	3.46e-5
Esophagus_Mucosa	SRR	17	2210330	2224910	4.54669	5.45e-06	3391	1.85e-2
Esophagus_Mucosa	CTDNEP1	17	7146910	7155280	5.22888	1.71e-07	3391	5.80e-4
Esophagus_Mucosa	ELP5	17	7155942	7160357	-5.07700	3.83e-07	3391	1.30e-3
Esophagus_Mucosa	DCAKD	17	43100708	43138473	-4.47455	7.66e-06	3391	2.60e-2
Esophagus_Mucosa	RP11-332H18.4	17	59470817	59488916	-5.62100	1.90e-08	3391	6.44e-5
Esophagus_Mucosa	MARCH2	19	8478154	8503901	4.69919	2.61e-06	3391	8.85e-3
Esophagus_Mucosa	ZFP30	19	38121910	38157163	4.59444	4.34e-06	3391	1.47e-2
Esophagus_Mucosa	AHSA2	2	61404553	61413216	4.85206	1.22e-06	3391	4.14e-3
Esophagus_Mucosa	NELFCD	20	57556263	57570188	5.6373	1.73e-08	3391	5.87e-5
Esophagus_Mucosa	RGS19	20	62704534	62711323	-5.1216	3.03e-07	3391	1.03e-3
Esophagus_Mucosa	RRP1B	21	45079429	45115958	-4.6235	3.77e-06	3391	1.28e-2
Esophagus_Mucosa	PDXK	21	45138975	45182188	-4.3731	1.22e-05	3391	4.14e-2
Esophagus_Mucosa	MAP4	3	47892182	48130769	5.9530	2.63e-09	3391	8.92e-6
Esophagus_Mucosa	ZNF589	3	48282590	48340743	-5.7021	1.18e-08	3391	4.00e-5
Esophagus_Mucosa	MRPS18AP1	3	48297840	48298428	-5.7599	8.42e-09	3391	2.86e-5
Esophagus_Mucosa	FCF1P2	3	48332283	48332865	5.3830	7.33e-08	3391	2.49e-4
Esophagus_Mucosa	NME6	3	48334754	48343175	5.6395	1.71e-08	3391	5.80e-5
Esophagus_Mucosa	RYK	3	133784147	133969689	-5.3090	1.10e-07	3391	3.73e-4
Esophagus_Mucosa	RP11-538P18.2	3	158263009	158288855	-5.2166	1.82e-07	3391	6.17e-4
Esophagus_Mucosa	YEATS2-AS1	3	183524245	183528571	-4.6737	2.96e-06	3391	1.00e-2
Esophagus_Mucosa	MAP6D1	3	183533664	183543382	-4.5220	6.13e-06	3391	2.08e-2
Esophagus_Mucosa	DCAF16	4	17802278	17812381	-4.801152	1.58e-06	3391	5.36e-3
Esophagus_Mucosa	RP11-617D20.1	4	38614322	38666504	4.393521	1.12e-05	3391	3.80e-2
Esophagus_Mucosa	AC021860.1	4	38628029	38666430	4.372509	1.23e-05	3391	4.17e-2
Esophagus_Mucosa	CLOCK	4	56294070	56413305	-4.576000	4.74e-06	3391	1.61e-2
Esophagus_Mucosa	CISD2	4	103790135	103810399	5.314000	1.07e-07	3391	3.63e-4
Esophagus_Mucosa	ERAP1	5	96116127	96143803	-4.3485	1.37e-05	3391	4.65e-2
Esophagus_Mucosa	SLC22A5	5	131705444	131731306	4.3420	1.41e-05	3391	4.78e-2
Esophagus_Mucosa	IRAK1BP1	6	79577189	79612827	4.8452	1.26e-06	3391	4.27e-3
Esophagus_Mucosa	RP11-425D10.10	6	109703998	109704869	-4.4770	7.57e-06	3391	2.57e-2
Esophagus_Mucosa	SMPD2	6	109762560	109765122	-4.3656	1.27e-05	3391	4.31e-2
Esophagus_Mucosa	AK9	6	109814059	110012420	4.3970	1.10e-05	3391	3.73e-2
Esophagus_Mucosa	C1GALT1	7	7196565	7288282	6.0620	1.34e-09	3391	4.54e-6
Esophagus_Mucosa	PMS2P5	7	74306894	74366314	-5.1139	3.16e-07	3391	1.07e-3
Esophagus_Mucosa	STAG3L1	7	74988448	75019157	-5.0760	3.85e-07	3391	1.31e-3
Esophagus_Mucosa	POM121C	7	75046069	75115548	-5.0760	3.85e-07	3391	1.31e-3
Esophagus_Mucosa	PMS2P3	7	75137069	75157478	-5.0760	3.85e-07	3391	1.31e-3
Esophagus_Mucosa	EXOC4	7	132937829	133751342	4.7317	2.23e-06	3391	7.56e-3
Esophagus_Mucosa	DDHD2	8	38082736	38120351	4.6181	3.87e-06	3391	1.31e-2
Esophagus_Muscularis	PIGV	1	27113963	27124889	-5.93695	2.90e-09	3316	9.62e-6
Esophagus_Muscularis	LMOD1	1	201865580	201915715	-4.69500	2.67e-06	3316	8.85e-3
Esophagus_Muscularis	CEP170	1	243287730	243418650	4.57700	4.72e-06	3316	1.57e-2
Esophagus_Muscularis	NOC3L	10	96075004	96122716	-4.6070	4.09e-06	3316	1.36e-2
Esophagus_Muscularis	MIR1307	10	105154010	105154158	-4.4589	8.24e-06	3316	2.73e-2
Esophagus_Muscularis	MRPL23-AS1	11	2004467	2011150	7.13988	9.34e-13	3316	3.10e-9
Esophagus_Muscularis	MADD	11	47290712	47351582	-5.25101	1.51e-07	3316	5.01e-4
Esophagus_Muscularis	RP1-197B17.3	12	48099868	48132794	-4.66700	3.06e-06	3316	1.01e-2
Esophagus_Muscularis	SUOX	12	56390964	56400425	4.33100	1.48e-05	3316	4.91e-2
Esophagus_Muscularis	OS9	12	58087738	58115340	-4.60900	4.05e-06	3316	1.34e-2
Esophagus_Muscularis	MAPKAPK5-AS1	12	112277571	112278281	-4.90700	9.25e-07	3316	3.07e-3
Esophagus_Muscularis	AC003029.1	12	112277571	112279211	-4.56837	4.92e-06	3316	1.63e-2
Esophagus_Muscularis	RP3-462E2.5	12	112335140	112335710	4.38500	1.16e-05	3316	3.85e-2
Esophagus_Muscularis	HECTD4	12	112597992	112819896	5.03700	4.73e-07	3316	1.57e-3
Esophagus_Muscularis	MPI	15	75182346	75191798	-5.5986	2.16e-08	3316	7.16e-5
Esophagus_Muscularis	INO80E	16	30007868	30015978	-4.79400	1.63e-06	3316	5.41e-3
Esophagus_Muscularis	STX4	16	31044210	31054296	4.72600	2.29e-06	3316	7.59e-3
Esophagus_Muscularis	RP11-196G11.2	16	31054471	31061201	4.66900	3.03e-06	3316	1.00e-2
Esophagus_Muscularis	KAT8	16	31127075	31142714	5.88409	4.00e-09	3316	1.33e-5
Esophagus_Muscularis	SPATA33	16	89734401	89737680	-8.61300	7.12e-18	3316	2.36e-14
Esophagus_Muscularis	CDK10	16	89747145	89761753	-5.26824	1.38e-07	3316	4.58e-4
Esophagus_Muscularis	VPS9D1	16	89773542	89785777	4.46380	8.05e-06	3316	2.67e-2
Esophagus_Muscularis	CRK	17	1323983	1366456	-4.56152	5.08e-06	3316	1.68e-2
Esophagus_Muscularis	ELP5	17	7155942	7160357	-4.94419	7.65e-07	3316	2.54e-3
Esophagus_Muscularis	DCAKD	17	43100708	43138473	-4.93507	8.01e-07	3316	2.66e-3
Esophagus_Muscularis	NMT1	17	43138651	43182364	4.62679	3.71e-06	3316	1.23e-2
Esophagus_Muscularis	ARL17A	17	44594068	44657088	4.33667	1.45e-05	3316	4.81e-2
Esophagus_Muscularis	NSF	17	44668035	44834830	4.90082	9.54e-07	3316	3.16e-3
Esophagus_Muscularis	ATP5G1	17	46970127	46973233	5.00100	5.70e-07	3316	1.89e-3
Esophagus_Muscularis	SNF8	17	47006678	47022479	5.42500	5.80e-08	3316	1.92e-4
Esophagus_Muscularis	FBF1	17	73909994	73937137	-5.36800	7.96e-08	3316	2.64e-4
Esophagus_Muscularis	YES1	18	721588	812547	-4.6880	2.76e-06	3316	9.15e-3
Esophagus_Muscularis	NPC1	18	21086148	21166862	-4.4238	9.70e-06	3316	3.22e-2
Esophagus_Muscularis	LINC00909	18	72259010	72265744	-4.3434	1.40e-05	3316	4.64e-2
Esophagus_Muscularis	ATP8B3	19	1782074	1812275	-4.3518	1.35e-05	3316	4.48e-2
Esophagus_Muscularis	CTB-31O20.6	19	1852398	1853621	-5.5360	3.09e-08	3316	1.02e-4
Esophagus_Muscularis	MARCH2	19	8478154	8503901	4.5231	6.09e-06	3316	2.02e-2
Esophagus_Muscularis	HAUS8	19	17160539	17186435	-5.5270	3.26e-08	3316	1.08e-4
Esophagus_Muscularis	MYO9B	19	17186591	17325346	-6.7662	1.32e-11	3316	4.38e-8
Esophagus_Muscularis	ZFP30	19	38121910	38157163	4.4200	9.87e-06	3316	3.27e-2
Esophagus_Muscularis	NCOA1	2	24714783	24993571	-4.4727	7.73e-06	3316	2.56e-2
Esophagus_Muscularis	STRN	2	37070783	37193615	4.7140	2.43e-06	3316	8.06e-3
Esophagus_Muscularis	AHSA2	2	61404553	61413216	4.9403	7.80e-07	3316	2.59e-3
Esophagus_Muscularis	CEP68	2	65283500	65309843	5.0412	4.63e-07	3316	1.54e-3
Esophagus_Muscularis	NELFCD	20	57556263	57570188	5.0201	5.16e-07	3316	1.71e-3
Esophagus_Muscularis	RGS19	20	62704534	62711323	-4.7170	2.39e-06	3316	7.93e-3
Esophagus_Muscularis	OPRL1	20	62711526	62731996	-4.7170	2.39e-06	3316	7.93e-3
Esophagus_Muscularis	CDC25A	3	48198636	48229892	-5.42100	5.93e-08	3316	1.97e-4
Esophagus_Muscularis	ZNF589	3	48282590	48340743	-5.82978	5.55e-09	3316	1.84e-5
Esophagus_Muscularis	MRPS18AP1	3	48297840	48298428	-5.89626	3.72e-09	3316	1.23e-5
Esophagus_Muscularis	FCF1P2	3	48332283	48332865	5.38300	7.33e-08	3316	2.43e-4
Esophagus_Muscularis	NME6	3	48334754	48343175	5.44312	5.24e-08	3316	1.74e-4
Esophagus_Muscularis	RSRC1	3	157825578	158263519	4.45700	8.31e-06	3316	2.76e-2
Esophagus_Muscularis	RP11-538P18.2	3	158263009	158288855	-4.45700	8.31e-06	3316	2.76e-2
Esophagus_Muscularis	DCAF16	4	17802278	17812381	-4.67900	2.88e-06	3316	9.55e-3
Esophagus_Muscularis	CISD2	4	103790135	103810399	5.26500	1.40e-07	3316	4.64e-4
Esophagus_Muscularis	AC034220.3	5	131646978	131705608	-4.7420	2.12e-06	3316	7.03e-3
Esophagus_Muscularis	IRAK1BP1	6	79577189	79612827	6.7542	1.44e-11	3316	4.78e-8
Esophagus_Muscularis	PHIP	6	79645584	79787953	6.9990	2.58e-12	3316	8.56e-9
Esophagus_Muscularis	CD164	6	109687717	109703762	-4.6430	3.43e-06	3316	1.14e-2
Esophagus_Muscularis	AK9	6	109814059	110012420	4.7052	2.54e-06	3316	8.42e-3
Esophagus_Muscularis	FIG4	6	110012499	110146631	4.5304	5.89e-06	3316	1.95e-2
Esophagus_Muscularis	C1GALT1	7	7196565	7288282	6.6334	3.28e-11	3316	1.09e-7
Esophagus_Muscularis	STAG3L1	7	74988448	75019157	-5.3710	7.83e-08	3316	2.60e-4
Esophagus_Muscularis	TRIM73	7	75024337	75040279	-4.9400	7.81e-07	3316	2.59e-3
Esophagus_Muscularis	PMS2P3	7	75137069	75157478	-4.6744	2.95e-06	3316	9.78e-3
Esophagus_Muscularis	PTPN12	7	77166592	77269388	5.3571	8.46e-08	3316	2.81e-4
Esophagus_Muscularis	OSGIN2	8	90914087	90940116	-4.536	5.74e-06	3316	1.90e-2
Esophagus_Muscularis	HRCT1	9	35906189	35907138	5.79938	6.66e-09	3316	2.21e-5
Heart_Atrial_Appendage	RP3-465N24.5	1	25592593	25593627	4.49559	6.94e-06	1634	1.13e-2
Heart_Atrial_Appendage	CCDC23	1	43272723	43282475	4.77759	1.77e-06	1634	2.89e-3
Heart_Atrial_Appendage	SDCCAG8	1	243419320	243652442	4.61100	4.01e-06	1634	6.55e-3
Heart_Atrial_Appendage	NSUN6	10	18834490	18905222	-5.1242	2.99e-07	1634	4.89e-4
Heart_Atrial_Appendage	MRPL23-AS1	11	2004467	2011150	4.7210	2.35e-06	1634	3.84e-3
Heart_Atrial_Appendage	ACP2	11	47260853	47270179	6.4830	8.99e-11	1634	1.47e-7
Heart_Atrial_Appendage	CERS5	12	50523575	50561288	7.03100	2.05e-12	1634	3.35e-9
Heart_Atrial_Appendage	SUOX	12	56390964	56400425	4.19600	2.72e-05	1634	4.44e-2
Heart_Atrial_Appendage	SLC26A10	12	58013310	58019247	4.49700	6.89e-06	1634	1.13e-2
Heart_Atrial_Appendage	TMEM116	12	112369086	112450969	-4.39000	1.13e-05	1634	1.85e-2
Heart_Atrial_Appendage	SAV1	14	51107468	51135049	4.9079	9.20e-07	1634	1.50e-3
Heart_Atrial_Appendage	MGRN1	16	4666494	4740975	4.2674	1.98e-05	1634	3.24e-2
Heart_Atrial_Appendage	INO80E	16	30007868	30015978	-4.1891	2.80e-05	1634	4.58e-2
Heart_Atrial_Appendage	KAT8	16	31127075	31142714	6.7720	1.27e-11	1634	2.08e-8
Heart_Atrial_Appendage	CDK10	16	89747145	89761753	-7.8346	4.70e-15	1634	7.68e-12
Heart_Atrial_Appendage	SRR	17	2210330	2224910	4.52700	5.98e-06	1634	9.77e-3
Heart_Atrial_Appendage	ELP5	17	7155942	7160357	-4.97071	6.67e-07	1634	1.09e-3
Heart_Atrial_Appendage	NSFP1	17	44450221	44564507	4.23252	2.31e-05	1634	3.77e-2
Heart_Atrial_Appendage	ATP5G1	17	46970127	46973233	4.70600	2.53e-06	1634	4.13e-3
Heart_Atrial_Appendage	ATP8B3	19	1782074	1812275	-4.6720	2.98e-06	1634	4.87e-3
Heart_Atrial_Appendage	MARCH2	19	8478154	8503901	4.2756	1.91e-05	1634	3.12e-2
Heart_Atrial_Appendage	CTD-3064H18.1	19	37988063	37997948	4.4940	6.99e-06	1634	1.14e-2
Heart_Atrial_Appendage	CEP68	2	65283500	65309843	4.8140	1.48e-06	1634	2.42e-3
Heart_Atrial_Appendage	CDC25A	3	48198636	48229892	-5.52672	3.26e-08	1634	5.33e-5
Heart_Atrial_Appendage	ZNF589	3	48282590	48340743	-5.76259	8.28e-09	1634	1.35e-5
Heart_Atrial_Appendage	MRPS18AP1	3	48297840	48298428	-5.97717	2.27e-09	1634	3.71e-6
Heart_Atrial_Appendage	RP11-379F4.7	3	158410909	158411557	4.24600	2.18e-05	1634	3.56e-2
Heart_Atrial_Appendage	AC021860.1	4	38628029	38666430	4.2774	1.89e-05	1634	3.09e-2
Heart_Atrial_Appendage	CTC-228N24.3	5	127292496	127418864	4.4333	9.28e-06	1634	1.52e-2
Heart_Atrial_Appendage	AC034220.3	5	131646978	131705608	-4.7324	2.22e-06	1634	3.63e-3
Heart_Atrial_Appendage	IRAK1BP1	6	79577189	79612827	7.0190	2.23e-12	1634	3.64e-9
Heart_Atrial_Appendage	RP11-425D10.10	6	109703998	109704869	-4.4770	7.57e-06	1634	1.24e-2
Heart_Atrial_Appendage	PMS2P5	7	74306894	74366314	-4.6490	3.34e-06	1634	5.46e-3
Heart_Atrial_Appendage	STAG3L1	7	74988448	75019157	-4.3680	1.25e-05	1634	2.04e-2
Heart_Atrial_Appendage	MKLN1-AS2	7	130994503	131012981	-4.3038	1.68e-05	1634	2.75e-2
Heart_Atrial_Appendage	AKR1B1	7	134127102	134144004	4.9600	7.05e-07	1634	1.15e-3
Heart_Atrial_Appendage	TMEM176B	7	150488373	150498448	-4.4185	9.94e-06	1634	1.62e-2
Heart_Atrial_Appendage	TMEM176A	7	150498622	150502208	-4.4711	7.78e-06	1634	1.27e-2
Heart_Atrial_Appendage	NDUFAF6	8	95907995	96128683	-5.4518	4.98e-08	1634	8.14e-5
Heart_Atrial_Appendage	RP11-195F19.9	9	34678097	34681295	4.2868	1.81e-05	1634	2.96e-2
Heart_Left_Ventricle	CCDC23	1	43272723	43282475	4.8762	1.08e-06	1581	1.71e-3
Heart_Left_Ventricle	SLC16A1	1	113454469	113499635	-4.3500	1.36e-05	1581	2.15e-2
Heart_Left_Ventricle	ARHGAP1	11	46698630	46722149	5.12800	2.93e-07	1581	4.63e-4
Heart_Left_Ventricle	ACP2	11	47260853	47270179	6.87831	6.06e-12	1581	9.58e-9
Heart_Left_Ventricle	MADD	11	47290712	47351582	7.48502	7.15e-14	1581	1.13e-10
Heart_Left_Ventricle	CWF19L2	11	107197071	107328572	4.77900	1.76e-06	1581	2.78e-3
Heart_Left_Ventricle	SLC26A10	12	58013310	58019247	4.218	2.47e-05	1581	3.91e-2
Heart_Left_Ventricle	ALDH2	12	112204691	112247782	4.191	2.78e-05	1581	4.40e-2
Heart_Left_Ventricle	TMEM116	12	112369086	112450969	-4.525	6.04e-06	1581	9.55e-3
Heart_Left_Ventricle	UBL7	15	74738318	74753523	-6.8349	8.21e-12	1581	1.30e-8
Heart_Left_Ventricle	MGRN1	16	4666494	4740975	5.2301	1.69e-07	1581	2.67e-4
Heart_Left_Ventricle	INO80E	16	30007868	30015978	-4.3171	1.58e-05	1581	2.50e-2
Heart_Left_Ventricle	HSD3B7	16	30996519	31000473	4.1830	2.88e-05	1581	4.55e-2
Heart_Left_Ventricle	SPATA33	16	89734401	89737680	-8.0638	7.40e-16	1581	1.17e-12
Heart_Left_Ventricle	SRR	17	2210330	2224910	4.233	2.31e-05	1581	3.65e-2
Heart_Left_Ventricle	ELP5	17	7155942	7160357	-5.061	4.17e-07	1581	6.59e-4
Heart_Left_Ventricle	CHRNB1	17	7348380	7361026	-4.424	9.67e-06	1581	1.53e-2
Heart_Left_Ventricle	DCAKD	17	43100708	43138473	-5.054	4.33e-07	1581	6.85e-4
Heart_Left_Ventricle	ATP5G1	17	46970127	46973233	5.582	2.38e-08	1581	3.76e-5
Heart_Left_Ventricle	NPC1	18	21086148	21166862	-4.3219	1.55e-05	1581	2.45e-2
Heart_Left_Ventricle	CTD-3064H18.1	19	37988063	37997948	4.82600	1.39e-06	1581	2.20e-3
Heart_Left_Ventricle	CEP68	2	65283500	65309843	5.0220	5.11e-07	1581	8.08e-4
Heart_Left_Ventricle	CDC25A	3	48198636	48229892	-5.42100	5.93e-08	1581	9.38e-5
Heart_Left_Ventricle	ZNF589	3	48282590	48340743	-5.52498	3.30e-08	1581	5.22e-5
Heart_Left_Ventricle	MRPS18AP1	3	48297840	48298428	-5.80000	6.63e-09	1581	1.05e-5
Heart_Left_Ventricle	NME6	3	48334754	48343175	5.38300	7.33e-08	1581	1.16e-4
Heart_Left_Ventricle	PCCB	3	135969148	136049012	4.25900	2.05e-05	1581	3.24e-2
Heart_Left_Ventricle	ERAP1	5	96116127	96143803	-4.2150	2.50e-05	1581	3.95e-2
Heart_Left_Ventricle	AC034220.3	5	131646978	131705608	-4.5083	6.53e-06	1581	1.03e-2
Heart_Left_Ventricle	IRAK1BP1	6	79577189	79612827	6.9610	3.38e-12	1581	5.34e-9
Heart_Left_Ventricle	RP11-425D10.10	6	109703998	109704869	-4.3990	1.09e-05	1581	1.72e-2
Heart_Left_Ventricle	C1GALT1	7	7196565	7288282	6.4355	1.23e-10	1581	1.94e-7
Heart_Left_Ventricle	POM121C	7	75046069	75115548	-5.0760	3.85e-07	1581	6.09e-4
Heart_Left_Ventricle	PTPN12	7	77166592	77269388	4.1914	2.77e-05	1581	4.38e-2
Heart_Left_Ventricle	AKR1B1	7	134127102	134144004	4.9200	8.65e-07	1581	1.37e-3
Heart_Left_Ventricle	LRRC61	7	150021447	150035239	-4.9300	8.22e-07	1581	1.30e-3
Heart_Left_Ventricle	REPIN1	7	150065278	150071133	-4.3550	1.33e-05	1581	2.10e-2
Heart_Left_Ventricle	NDUFAF6	8	95907995	96128683	-4.5842	4.56e-06	1581	7.21e-3
Heart_Left_Ventricle	NUDT2	9	34329504	34343709	-4.167	3.08e-05	1581	4.87e-2
Liver	CCDC23	1	43272723	43282475	4.9993	5.75e-07	756	4.35e-4
Liver	STOX1	10	70587298	70655188	4.024	5.72e-05	756	4.32e-2
Liver	MIR1307	10	105154010	105154158	-4.330	1.49e-05	756	1.13e-2
Liver	SOX6	11	15987995	16761138	-5.3890	7.09e-08	756	5.36e-5
Liver	HSD17B12	11	43577986	43878160	-4.5230	6.10e-06	756	4.61e-3
Liver	PPP1R14B	11	64011956	64013665	-4.5458	5.47e-06	756	4.14e-3
Liver	TMEM116	12	112369086	112450969	-4.586	4.52e-06	756	3.42e-3
Liver	PPCDC	15	75315896	75409803	6.741	1.57e-11	756	1.19e-8
Liver	PRSS53	16	31100073	31100284	6.442	1.18e-10	756	8.92e-8
Liver	VKORC1	16	31104104	31107301	6.678	2.41e-11	756	1.82e-8
Liver	PRSS36	16	31150246	31161415	4.941	7.78e-07	756	5.88e-4
Liver	ELP5	17	7155942	7160357	-5.077	3.83e-07	756	2.90e-4
Liver	NSFP1	17	44450221	44564507	4.145	3.40e-05	756	2.57e-2
Liver	ARL17A	17	44594068	44657088	4.498	6.87e-06	756	5.19e-3
Liver	AHSA2	2	61404553	61413216	5.0307	4.89e-07	756	3.70e-4
Liver	ZNF589	3	48282590	48340743	-5.4210	5.93e-08	756	4.48e-5
Liver	MRPS18AP1	3	48297840	48298428	-5.9669	2.42e-09	756	1.83e-6
Liver	CTC-506B8.1	5	96076783	96078402	-3.99600	6.44e-05	756	4.87e-2
Liver	ERAP1	5	96116127	96143803	-4.21500	2.50e-05	756	1.89e-2
Liver	AC034220.3	5	131646978	131705608	-4.51800	6.24e-06	756	4.72e-3
Liver	IRAK1BP1	6	79577189	79612827	4.8934	9.91e-07	756	7.49e-4
Liver	NUDT2	9	34329504	34343709	-4.3951	1.11e-05	756	8.39e-3
Lung	RERE	1	8412457	8877702	5.47400	4.40e-08	2938	1.29e-4
Lung	RP5-1115A15.1	1	8484705	8494898	6.00100	1.96e-09	2938	5.76e-6
Lung	RP3-465N24.5	1	25592593	25593627	4.61774	3.88e-06	2938	1.14e-2
Lung	RP11-335G20.7	1	25662920	25663956	4.38926	1.14e-05	2938	3.35e-2
Lung	C1orf50	1	43232940	43263968	-4.96100	7.01e-07	2938	2.06e-3
Lung	CCDC23	1	43272723	43282475	4.84263	1.28e-06	2938	3.76e-3
Lung	WNT2B	1	113009163	113060007	-4.45700	8.31e-06	2938	2.44e-2
Lung	NSUN6	10	18834490	18905222	4.7281	2.27e-06	2938	6.67e-3
Lung	SFXN2	10	104474295	104503249	4.3350	1.46e-05	2938	4.29e-2
Lung	MRPL23-AS1	11	2004467	2011150	5.9294	3.04e-09	2938	8.93e-6
Lung	ACP2	11	47260853	47270179	7.4626	8.48e-14	2938	2.49e-10
Lung	COLCA2	11	111169565	111179460	-4.6720	2.98e-06	2938	8.76e-3
Lung	RP1-197B17.3	12	48099868	48132794	-4.62707	3.71e-06	2938	1.09e-2
Lung	RP1-228P16.1	12	48448596	48449374	-4.90644	9.27e-07	2938	2.72e-3
Lung	ZNF641	12	48733791	48745197	6.02900	1.65e-09	2938	4.85e-6
Lung	SUOX	12	56390964	56400425	4.57538	4.75e-06	2938	1.40e-2
Lung	SLC26A10	12	58013310	58019247	5.37012	7.87e-08	2938	2.31e-4
Lung	ALDH2	12	112204691	112247782	4.77220	1.82e-06	2938	5.35e-3
Lung	RP3-462E2.5	12	112335140	112335710	4.70786	2.50e-06	2938	7.35e-3
Lung	TMEM116	12	112369086	112450969	-4.39000	1.13e-05	2938	3.32e-2
Lung	KDM2B	12	121877660	122018364	7.07300	1.52e-12	2938	4.47e-9
Lung	CDC16	13	115000362	115038198	4.5280	5.95e-06	2938	1.75e-2
Lung	OIP5-AS1	15	41576188	41601901	5.7033	1.17e-08	2938	3.44e-5
Lung	RPAP1	15	41809374	41836467	-4.4063	1.05e-05	2938	3.08e-2
Lung	SPTBN5	15	42142067	42186275	4.5425	5.56e-06	2938	1.63e-2
Lung	TRIP4	15	64679947	64747502	4.3203	1.56e-05	2938	4.58e-2
Lung	CYP11A1	15	74630100	74660081	-6.9304	4.20e-12	2938	1.23e-8
Lung	CSK	15	75074398	75095539	9.5970	8.23e-22	2938	2.42e-18
Lung	MPI	15	75182346	75191798	-6.0246	1.70e-09	2938	4.99e-6
Lung	FES	15	91426925	91439006	-10.4140	2.14e-25	2938	6.29e-22
Lung	KAT8	16	31127075	31142714	6.52118	6.98e-11	2938	2.05e-7
Lung	SPATA33	16	89734401	89737680	-8.18480	2.73e-16	2938	8.02e-13
Lung	CDK10	16	89747145	89761753	-7.28135	3.30e-13	2938	9.70e-10
Lung	ELP5	17	7155942	7160357	-4.8001	1.59e-06	2938	4.67e-3
Lung	RP11-332H18.4	17	59470817	59488916	-5.4052	6.48e-08	2938	1.90e-4
Lung	ACE	17	61554422	61567389	-5.2070	1.92e-07	2938	5.64e-4
Lung	FBF1	17	73909994	73937137	-5.3680	7.96e-08	2938	2.34e-4
Lung	NPC1	18	21086148	21166862	-4.4310	9.38e-06	2938	2.76e-2
Lung	PEX11G	19	7541761	7562335	5.0988	3.42e-07	2938	1.00e-3
Lung	MARCH2	19	8478154	8503901	4.6725	2.98e-06	2938	8.76e-3
Lung	ZNF793	19	37997841	38039664	-4.9320	8.14e-07	2938	2.39e-3
Lung	QPCT	2	37571717	37600465	5.4080	6.37e-08	2938	1.87e-4
Lung	AHSA2	2	61404553	61413216	4.5342	5.78e-06	2938	1.70e-2
Lung	CEP68	2	65283500	65309843	5.0220	5.11e-07	2938	1.50e-3
Lung	ANKRD36	2	97779233	97930258	4.3588	1.31e-05	2938	3.85e-2
Lung	NELFCD	20	57556263	57570188	4.9820	6.29e-07	2938	1.85e-3
Lung	ZNF589	3	48282590	48340743	-6.25256	4.04e-10	2938	1.19e-6
Lung	MRPS18AP1	3	48297840	48298428	-6.37755	1.80e-10	2938	5.29e-7
Lung	NME6	3	48334754	48343175	5.38300	7.33e-08	2938	2.15e-4
Lung	TCTA	3	49452253	49453908	5.12293	3.01e-07	2938	8.84e-4
Lung	RSRC1	3	157825578	158263519	-4.50572	6.61e-06	2938	1.94e-2
Lung	RP11-538P18.2	3	158263009	158288855	-5.07813	3.81e-07	2938	1.12e-3
Lung	THAP9-AS1	4	83814162	83822113	5.030000	4.90e-07	2938	1.44e-3
Lung	CISD2	4	103790135	103810399	5.227000	1.72e-07	2938	5.05e-4
Lung	GTF2H2C	5	68856035	68890550	-4.50392	6.67e-06	2938	1.96e-2
Lung	ERAP1	5	96116127	96143803	-4.65284	3.27e-06	2938	9.61e-3
Lung	SLC22A5	5	131705444	131731306	4.34200	1.41e-05	2938	4.14e-2
Lung	IRAK1BP1	6	79577189	79612827	6.9600	3.40e-12	2938	9.99e-9
Lung	SMPD2	6	109762560	109765122	-4.5160	6.30e-06	2938	1.85e-2
Lung	C1GALT1	7	7196565	7288282	7.1475	8.83e-13	2938	2.59e-9
Lung	STAG3L1	7	74988448	75019157	-4.8372	1.32e-06	2938	3.88e-3
Lung	POM121C	7	75046069	75115548	-4.8196	1.44e-06	2938	4.23e-3
Lung	NUDT2	9	34329504	34343709	-4.3360	1.45e-05	2938	4.26e-2
Muscle_Skeletal	RP5-1115A15.1	1	8484705	8494898	6.20300	5.54e-10	2976	1.65e-6
Muscle_Skeletal	PIGV	1	27113963	27124889	-4.88740	1.02e-06	2976	3.04e-3
Muscle_Skeletal	CCDC23	1	43272723	43282475	4.90441	9.37e-07	2976	2.79e-3
Muscle_Skeletal	WNT2B	1	113009163	113060007	-6.61783	3.65e-11	2976	1.09e-7
Muscle_Skeletal	CREB3L4	1	153940713	153946192	-4.36500	1.27e-05	2976	3.78e-2
Muscle_Skeletal	RP11-436D10.3	10	64553322	64565647	6.18629	6.16e-10	2976	1.83e-6
Muscle_Skeletal	ADO	10	64564516	64568238	4.75000	2.03e-06	2976	6.04e-3
Muscle_Skeletal	NOC3L	10	96075004	96122716	-6.37891	1.78e-10	2976	5.30e-7
Muscle_Skeletal	MIR1307	10	105154010	105154158	-4.47683	7.58e-06	2976	2.26e-2
Muscle_Skeletal	FNBP4	11	47738072	47788995	-6.2635	3.77e-10	2976	1.12e-6
Muscle_Skeletal	CWF19L2	11	107197071	107328572	6.3282	2.48e-10	2976	7.38e-7
Muscle_Skeletal	C11orf1	11	111753092	111756699	-5.6430	1.67e-08	2976	4.97e-5
Muscle_Skeletal	ATF1	12	51157493	51214905	-4.510	6.49e-06	2976	1.93e-2
Muscle_Skeletal	RAB5B	12	56367697	56388490	4.803	1.57e-06	2976	4.67e-3
Muscle_Skeletal	AC034102.1	12	56385991	56388469	4.804	1.56e-06	2976	4.64e-3
Muscle_Skeletal	RP3-462E2.5	12	112335140	112335710	4.541	5.60e-06	2976	1.67e-2
Muscle_Skeletal	TMEM116	12	112369086	112450969	-4.432	9.34e-06	2976	2.78e-2
Muscle_Skeletal	KDM2B	12	121877660	122018364	4.765	1.89e-06	2976	5.62e-3
Muscle_Skeletal	CDC16	13	115000362	115038198	4.5620	5.07e-06	2976	1.51e-2
Muscle_Skeletal	TRIP4	15	64679947	64747502	4.323	1.54e-05	2976	4.58e-2
Muscle_Skeletal	UBL7	15	74738318	74753523	-9.591	8.72e-22	2976	2.60e-18
Muscle_Skeletal	MGRN1	16	4666494	4740975	5.0592	4.21e-07	2976	1.25e-3
Muscle_Skeletal	HSD3B7	16	30996519	31000473	5.2054	1.94e-07	2976	5.77e-4
Muscle_Skeletal	KAT8	16	31127075	31142714	4.7606	1.93e-06	2976	5.74e-3
Muscle_Skeletal	TMEM170A	16	75476952	75499395	-4.9200	8.65e-07	2976	2.57e-3
Muscle_Skeletal	SPATA33	16	89734401	89737680	-8.3917	4.79e-17	2976	1.43e-13
Muscle_Skeletal	SRR	17	2210330	2224910	4.3131	1.61e-05	2976	4.79e-2
Muscle_Skeletal	ZZEF1	17	3907739	4046314	5.3135	1.08e-07	2976	3.21e-4
Muscle_Skeletal	DLG4	17	7093209	7123021	5.4980	3.84e-08	2976	1.14e-4
Muscle_Skeletal	ELP5	17	7155942	7160357	-5.0885	3.61e-07	2976	1.07e-3
Muscle_Skeletal	CLDN7	17	7163961	7167302	-5.0241	5.06e-07	2976	1.51e-3
Muscle_Skeletal	DCAKD	17	43100708	43138473	-5.1185	3.08e-07	2976	9.17e-4
Muscle_Skeletal	PLEKHM1	17	43513266	43568115	-4.3090	1.64e-05	2976	4.88e-2
Muscle_Skeletal	ATP5G1	17	46970127	46973233	5.0260	5.01e-07	2976	1.49e-3
Muscle_Skeletal	UBE2Z	17	46985731	47006418	5.7536	8.74e-09	2976	2.60e-5
Muscle_Skeletal	FBF1	17	73909994	73937137	-4.5860	4.52e-06	2976	1.35e-2
Muscle_Skeletal	RPTOR	17	78518619	78940171	-5.1083	3.25e-07	2976	9.67e-4
Muscle_Skeletal	HAUS8	19	17160539	17186435	-5.53700	3.08e-08	2976	9.17e-5
Muscle_Skeletal	ZNF568	19	37407231	37488834	-4.65800	3.19e-06	2976	9.49e-3
Muscle_Skeletal	AHSA2	2	61404553	61413216	5.2547	1.48e-07	2976	4.40e-4
Muscle_Skeletal	CEP68	2	65283500	65309843	5.0782	3.81e-07	2976	1.13e-3
Muscle_Skeletal	NELFCD	20	57556263	57570188	4.4999	6.80e-06	2976	2.02e-2
Muscle_Skeletal	RGS19	20	62704534	62711323	-4.9360	7.97e-07	2976	2.37e-3
Muscle_Skeletal	HSF2BP	21	44949072	45079374	-4.7060	2.53e-06	2976	7.53e-3
Muscle_Skeletal	PDXK	21	45138975	45182188	-5.1200	3.06e-07	2976	9.11e-4
Muscle_Skeletal	ATG7	3	11313995	11551813	5.03062	4.89e-07	2976	1.46e-3
Muscle_Skeletal	CDC25A	3	48198636	48229892	-5.45200	4.98e-08	2976	1.48e-4
Muscle_Skeletal	ZNF589	3	48282590	48340743	-5.80000	6.63e-09	2976	1.97e-5
Muscle_Skeletal	MRPS18AP1	3	48297840	48298428	-5.69446	1.24e-08	2976	3.69e-5
Muscle_Skeletal	NME6	3	48334754	48343175	5.45550	4.88e-08	2976	1.45e-4
Muscle_Skeletal	USP19	3	49145479	49158371	-4.85723	1.19e-06	2976	3.54e-3
Muscle_Skeletal	PCCB	3	135969148	136049012	5.47108	4.47e-08	2976	1.33e-4
Muscle_Skeletal	RSRC1	3	157825578	158263519	-5.18400	2.17e-07	2976	6.46e-4
Muscle_Skeletal	RP11-538P18.2	3	158263009	158288855	-5.18400	2.17e-07	2976	6.46e-4
Muscle_Skeletal	GFM1	3	158362067	158410364	4.40150	1.08e-05	2976	3.21e-2
Muscle_Skeletal	YEATS2-AS1	3	183524245	183528571	-4.57500	4.76e-06	2976	1.42e-2
Muscle_Skeletal	THAP9-AS1	4	83814162	83822113	5.03500	4.78e-07	2976	1.42e-3
Muscle_Skeletal	ERAP1	5	96116127	96143803	-4.9115	9.04e-07	2976	2.69e-3
Muscle_Skeletal	CTD-2260A17.1	5	96120481	96121703	-4.6321	3.62e-06	2976	1.08e-2
Muscle_Skeletal	AC034220.3	5	131646978	131705608	-4.4990	6.83e-06	2976	2.03e-2
Muscle_Skeletal	AFAP1L1	5	148651434	148721365	5.3048	1.13e-07	2976	3.36e-4
Muscle_Skeletal	IRAK1BP1	6	79577189	79612827	6.97900	2.97e-12	2976	8.84e-9
Muscle_Skeletal	AK9	6	109814059	110012420	5.49351	3.94e-08	2976	1.17e-4
Muscle_Skeletal	C1GALT1	7	7196565	7288282	4.8425	1.28e-06	2976	3.81e-3
Muscle_Skeletal	HIBADH	7	27565061	27702614	4.9900	6.04e-07	2976	1.80e-3
Muscle_Skeletal	STAG3L1	7	74988448	75019157	-5.0760	3.85e-07	2976	1.15e-3
Muscle_Skeletal	TRIM73	7	75024337	75040279	-4.5279	5.96e-06	2976	1.77e-2
Muscle_Skeletal	PMS2P3	7	75137069	75157478	-5.0760	3.85e-07	2976	1.15e-3
Muscle_Skeletal	RP4-584D14.5	7	150060866	150069679	-4.3930	1.12e-05	2976	3.33e-2
Muscle_Skeletal	REPIN1	7	150065278	150071133	-4.3930	1.12e-05	2976	3.33e-2
Muscle_Skeletal	NEIL2	8	11627148	11644855	4.38e+00	1.18e-05	2976	3.51e-2
Muscle_Skeletal	XPA	9	100437191	100459639	4.4006	1.08e-05	2976	3.21e-2
Nerve_Tibial	C1orf50	1	43232940	43263968	-5.49498	3.91e-08	4424	1.73e-4
Nerve_Tibial	RP5-994D16.9	1	43241484	43242461	4.39997	1.08e-05	4424	4.78e-2
Nerve_Tibial	CCDC23	1	43272723	43282475	4.44070	8.97e-06	4424	3.97e-2
Nerve_Tibial	RP4-671G15.2	1	113060421	113061063	5.45649	4.86e-08	4424	2.15e-4
Nerve_Tibial	CAPZA1	1	113189377	113214241	-5.34400	9.09e-08	4424	4.02e-4
Nerve_Tibial	CEP170	1	243287730	243418650	4.53600	5.73e-06	4424	2.53e-2
Nerve_Tibial	NSUN6	10	18834490	18905222	5.9862	2.15e-09	4424	9.51e-6
Nerve_Tibial	NRBF2	10	64893050	64914783	5.7580	8.51e-09	4424	3.76e-5
Nerve_Tibial	MRPL23-AS1	11	2004467	2011150	6.9815	2.92e-12	4424	1.29e-8
Nerve_Tibial	HSD17B12	11	43577986	43878160	-4.7549	1.99e-06	4424	8.80e-3
Nerve_Tibial	RP11-613D13.5	11	43851259	43902276	-4.4540	8.43e-06	4424	3.73e-2
Nerve_Tibial	C11orf49	11	46958240	47183798	-5.5256	3.28e-08	4424	1.45e-4
Nerve_Tibial	CELF1	11	47487496	47586021	-6.4888	8.65e-11	4424	3.83e-7
Nerve_Tibial	SIPA1	11	65405568	65418401	5.8997	3.64e-09	4424	1.61e-5
Nerve_Tibial	COPS7A	12	6832907	6841041	-4.68500	2.80e-06	4424	1.24e-2
Nerve_Tibial	ZNF641	12	48733791	48745197	5.75300	8.77e-09	4424	3.88e-5
Nerve_Tibial	RP4-605O3.4	12	50505980	50559203	7.03524	1.99e-12	4424	8.80e-9
Nerve_Tibial	CERS5	12	50523575	50561288	5.03915	4.68e-07	4424	2.07e-3
Nerve_Tibial	YEATS4	12	69753483	69784576	4.47701	7.57e-06	4424	3.35e-2
Nerve_Tibial	GLTP	12	110288748	110318293	-4.90043	9.56e-07	4424	4.23e-3
Nerve_Tibial	FAM109A	12	111798455	111806925	6.22226	4.90e-10	4424	2.17e-6
Nerve_Tibial	ALDH2	12	112204691	112247782	4.95799	7.12e-07	4424	3.15e-3
Nerve_Tibial	MAPKAPK5-AS1	12	112277571	112278281	-4.68250	2.83e-06	4424	1.25e-2
Nerve_Tibial	AC003029.1	12	112277571	112279211	-5.20296	1.96e-07	4424	8.67e-4
Nerve_Tibial	RP3-462E2.5	12	112335140	112335710	4.87286	1.10e-06	4424	4.87e-3
Nerve_Tibial	NAA25	12	112464500	112546826	-4.48900	7.16e-06	4424	3.17e-2
Nerve_Tibial	HECTD4	12	112597992	112819896	4.75992	1.94e-06	4424	8.58e-3
Nerve_Tibial	KDM2B	12	121877660	122018364	5.17093	2.33e-07	4424	1.03e-3
Nerve_Tibial	KLC1	14	104095514	104167888	4.6036	4.15e-06	4424	1.84e-2
Nerve_Tibial	NUSAP1	15	41624892	41673248	4.4996	6.81e-06	4424	3.01e-2
Nerve_Tibial	EHD4	15	42190950	42264776	-4.5464	5.46e-06	4424	2.42e-2
Nerve_Tibial	MPI	15	75182346	75191798	-7.9020	2.74e-15	4424	1.21e-11
Nerve_Tibial	PPCDC	15	75315896	75409803	5.3271	9.98e-08	4424	4.42e-4
Nerve_Tibial	INO80E	16	30007868	30015978	-4.41496	1.01e-05	4424	4.47e-2
Nerve_Tibial	TBX6	16	30097114	30103208	4.53500	5.76e-06	4424	2.55e-2
Nerve_Tibial	HSD3B7	16	30996519	31000473	4.64200	3.45e-06	4424	1.53e-2
Nerve_Tibial	STX4	16	31044210	31054296	4.64200	3.45e-06	4424	1.53e-2
Nerve_Tibial	RP11-196G11.2	16	31054471	31061201	4.72600	2.29e-06	4424	1.01e-2
Nerve_Tibial	BCKDK	16	31117428	31124110	-4.71649	2.40e-06	4424	1.06e-2
Nerve_Tibial	KAT8	16	31127075	31142714	5.71572	1.09e-08	4424	4.82e-5
Nerve_Tibial	CDK10	16	89747145	89761753	-7.50670	6.06e-14	4424	2.68e-10
Nerve_Tibial	CRK	17	1323983	1366456	-4.71699	2.39e-06	4424	1.06e-2
Nerve_Tibial	SRR	17	2210330	2224910	4.50000	6.80e-06	4424	3.01e-2
Nerve_Tibial	ELP5	17	7155942	7160357	-5.06100	4.17e-07	4424	1.84e-3
Nerve_Tibial	DCAKD	17	43100708	43138473	-4.94822	7.49e-07	4424	3.31e-3
Nerve_Tibial	UBE2Z	17	46985731	47006418	4.79695	1.61e-06	4424	7.12e-3
Nerve_Tibial	MRPL38	17	73896389	73901494	4.47774	7.54e-06	4424	3.34e-2
Nerve_Tibial	FBF1	17	73909994	73937137	-5.36800	7.96e-08	4424	3.52e-4
Nerve_Tibial	RP11-1055B8.4	17	79361930	79364056	5.23921	1.61e-07	4424	7.12e-4
Nerve_Tibial	NPC1	18	21086148	21166862	-4.445	8.81e-06	4424	3.90e-2
Nerve_Tibial	ZNF793	19	37997841	38039664	-4.8160	1.46e-06	4424	6.46e-3
Nerve_Tibial	ZFP30	19	38121910	38157163	4.4342	9.24e-06	4424	4.09e-2
Nerve_Tibial	SLC35F6	2	26997119	27004099	4.7527	2.01e-06	4424	8.89e-3
Nerve_Tibial	KIAA1841	2	61293006	61389455	4.4155	1.01e-05	4424	4.47e-2
Nerve_Tibial	AHSA2	2	61404553	61413216	4.5833	4.58e-06	4424	2.03e-2
Nerve_Tibial	NELFCD	20	57556263	57570188	6.1202	9.35e-10	4424	4.14e-6
Nerve_Tibial	OPRL1	20	62711526	62731996	-4.7170	2.39e-06	4424	1.06e-2
Nerve_Tibial	ARVCF	22	19958739	20004331	4.67702	2.91e-06	4424	1.29e-2
Nerve_Tibial	KAT2B	3	20081515	20195896	-4.701658	2.58e-06	4424	1.14e-2
Nerve_Tibial	CDC25A	3	48198636	48229892	-5.421600	5.91e-08	4424	2.61e-4
Nerve_Tibial	ZNF589	3	48282590	48340743	-5.807719	6.33e-09	4424	2.80e-5
Nerve_Tibial	MRPS18AP1	3	48297840	48298428	-5.882678	4.04e-09	4424	1.79e-5
Nerve_Tibial	FCF1P2	3	48332283	48332865	5.953000	2.63e-09	4424	1.16e-5
Nerve_Tibial	NME6	3	48334754	48343175	5.213428	1.85e-07	4424	8.18e-4
Nerve_Tibial	CHDH	3	53852965	53880417	4.741195	2.12e-06	4424	9.38e-3
Nerve_Tibial	RYK	3	133784147	133969689	-4.681000	2.85e-06	4424	1.26e-2
Nerve_Tibial	RSRC1	3	157825578	158263519	-5.184000	2.17e-07	4424	9.60e-4
Nerve_Tibial	RP11-538P18.2	3	158263009	158288855	-4.855436	1.20e-06	4424	5.31e-3
Nerve_Tibial	ACTRT3	3	169484709	169487683	-5.067245	4.04e-07	4424	1.79e-3
Nerve_Tibial	YEATS2-AS1	3	183524245	183528571	-4.575000	4.76e-06	4424	2.11e-2
Nerve_Tibial	ABCF3	3	183903811	183911795	4.414000	1.01e-05	4424	4.47e-2
Nerve_Tibial	DCAF16	4	17802278	17812381	-4.6790	2.88e-06	4424	1.27e-2
Nerve_Tibial	TMEM165	4	56262124	56292339	4.4151	1.01e-05	4424	4.47e-2
Nerve_Tibial	PRDM8	4	81105033	81125483	-4.7540	1.99e-06	4424	8.80e-3
Nerve_Tibial	UBE2D3	4	103715540	103790053	4.8410	1.29e-06	4424	5.71e-3
Nerve_Tibial	CISD2	4	103790135	103810399	5.1960	2.04e-07	4424	9.02e-4
Nerve_Tibial	P4HA2	5	131527531	131631008	-4.7249	2.30e-06	4424	1.02e-2
Nerve_Tibial	AC034220.3	5	131646978	131705608	-4.5800	4.65e-06	4424	2.06e-2
Nerve_Tibial	UFL1	6	96969471	97003152	5.1590	2.48e-07	4424	1.10e-3
Nerve_Tibial	AK9	6	109814059	110012420	5.3663	8.04e-08	4424	3.56e-4
Nerve_Tibial	C1GALT1	7	7196565	7288282	6.81458	9.45e-12	4424	4.18e-8
Nerve_Tibial	STAG3L1	7	74988448	75019157	-5.37785	7.54e-08	4424	3.34e-4
Nerve_Tibial	TRIM73	7	75024337	75040279	-5.07600	3.85e-07	4424	1.70e-3
Nerve_Tibial	POM121C	7	75046069	75115548	-5.07600	3.85e-07	4424	1.70e-3
Nerve_Tibial	PMS2P3	7	75137069	75157478	-5.23011	1.69e-07	4424	7.48e-4
Nerve_Tibial	ZKSCAN1	7	99613204	99639312	4.65447	3.25e-06	4424	1.44e-2
Nerve_Tibial	PABPC1	8	101698044	101735037	-4.70800	2.50e-06	4424	1.11e-2
Nerve_Tibial	DCAF12	9	34086385	34127397	5.02751	4.97e-07	4424	2.20e-3
Nerve_Tibial	RP11-220I1.1	9	37079893	37090398	4.47197	7.75e-06	4424	3.43e-2
Nerve_Tibial	RALGPS1	9	129677053	129985445	-4.62706	3.71e-06	4424	1.64e-2
Ovary	NADK	1	1682671	1711896	4.1530	3.28e-05	948	3.11e-2
Ovary	PRKCZ	1	1981909	2113353	4.3249	1.53e-05	948	1.45e-2
Ovary	RP5-994D16.9	1	43241484	43242461	4.5844	4.55e-06	948	4.31e-3
Ovary	MIR1307	10	105154010	105154158	-4.3320	1.48e-05	948	1.40e-2
Ovary	HSD17B12	11	43577986	43878160	-4.1290	3.64e-05	948	3.45e-2
Ovary	SUOX	12	56390964	56400425	5.138	2.78e-07	948	2.64e-4
Ovary	RPS26	12	56435637	56438116	-4.149	3.34e-05	948	3.17e-2
Ovary	ULK3	15	75128457	75135538	8.954	3.43e-19	948	3.25e-16
Ovary	C16orf93	16	30772519	30772656	-4.6484	3.35e-06	948	3.18e-3
Ovary	KAT8	16	31127075	31142714	6.6620	2.70e-11	948	2.56e-8
Ovary	COG4	16	70514471	70557468	-4.0740	4.62e-05	948	4.38e-2
Ovary	CDK10	16	89747145	89761753	-7.0153	2.29e-12	948	2.17e-9
Ovary	KANSL1	17	44107282	44302733	-4.0820	4.46e-05	948	4.23e-2
Ovary	ARL17A	17	44594068	44657088	4.4090	1.04e-05	948	9.86e-3
Ovary	ATP5G1	17	46970127	46973233	5.3227	1.02e-07	948	9.67e-5
Ovary	CEP68	2	65283500	65309843	5.022	5.11e-07	948	4.84e-4
Ovary	ZNF589	3	48282590	48340743	-5.3830	7.33e-08	948	6.95e-5
Ovary	MRPS18AP1	3	48297840	48298428	-6.4814	9.09e-11	948	8.62e-8
Ovary	FCF1P2	3	48332283	48332865	5.7890	7.08e-09	948	6.71e-6
Ovary	NME6	3	48334754	48343175	5.4005	6.65e-08	948	6.30e-5
Ovary	CCDC66	3	56591189	56653929	4.1760	2.97e-05	948	2.82e-2
Ovary	RP11-538P18.2	3	158263009	158288855	-5.7781	7.56e-09	948	7.17e-6
Ovary	CISD2	4	103790135	103810399	5.22700	1.72e-07	948	1.63e-4
Ovary	IRAK1BP1	6	79577189	79612827	6.9610	3.38e-12	948	3.20e-9
Ovary	RP11-425D10.10	6	109703998	109704869	-4.4770	7.57e-06	948	7.18e-3
Ovary	C1GALT1	7	7196565	7288282	6.5916	4.35e-11	948	4.12e-8
Ovary	EPHB6	7	142552792	142568847	4.0460	5.21e-05	948	4.94e-2
Pancreas	CCDC23	1	43272723	43282475	4.2420	2.22e-05	1691	3.75e-2
Pancreas	CCBL2	1	89401456	89435150	-4.4129	1.02e-05	1691	1.72e-2
Pancreas	RBMXL1	1	89445139	89449749	-4.3835	1.17e-05	1691	1.98e-2
Pancreas	MIR1307	10	105154010	105154158	-4.5040	6.67e-06	1691	1.13e-2
Pancreas	LRP4	11	46878419	46940193	4.32985	1.49e-05	1691	2.52e-2
Pancreas	CDC16	13	115000362	115038198	4.869	1.12e-06	1691	1.89e-3
Pancreas	OIP5-AS1	15	41576188	41601901	4.39400	1.11e-05	1691	1.88e-2
Pancreas	ULK3	15	75128457	75135538	8.80800	1.27e-18	1691	2.15e-15
Pancreas	TRAP1	16	3708794	3767598	4.7699	1.84e-06	1691	3.11e-3
Pancreas	STX1B	16	31000577	31021949	4.6360	3.55e-06	1691	6.00e-3
Pancreas	RP11-196G11.2	16	31054471	31061201	4.7260	2.29e-06	1691	3.87e-3
Pancreas	CFDP1	16	75327596	75467383	-4.2684	1.97e-05	1691	3.33e-2
Pancreas	SPATA33	16	89734401	89737680	-8.6130	7.12e-18	1691	1.20e-14
Pancreas	CDK10	16	89747145	89761753	-6.3690	1.90e-10	1691	3.21e-7
Pancreas	FANCA	16	89809208	89883065	4.4442	8.82e-06	1691	1.49e-2
Pancreas	DBNDD1	16	90071273	90085881	4.5339	5.79e-06	1691	9.79e-3
Pancreas	SRR	17	2210330	2224910	4.5270	5.98e-06	1691	1.01e-2
Pancreas	ELP5	17	7155942	7160357	-5.0770	3.83e-07	1691	6.48e-4
Pancreas	CLDN7	17	7163961	7167302	5.0610	4.17e-07	1691	7.05e-4
Pancreas	NMT1	17	43138651	43182364	5.4950	3.91e-08	1691	6.61e-5
Pancreas	NPC1	18	21086148	21166862	-4.414	1.01e-05	1691	1.71e-2
Pancreas	AHSA2	2	61404553	61413216	5.13922	2.76e-07	1691	4.67e-4
Pancreas	CEP68	2	65283500	65309843	4.48646	7.24e-06	1691	1.22e-2
Pancreas	NELFCD	20	57556263	57570188	4.889	1.01e-06	1691	1.71e-3
Pancreas	OPRL1	20	62711526	62731996	-4.725	2.31e-06	1691	3.91e-3
Pancreas	CDC25A	3	48198636	48229892	-5.45200	4.98e-08	1691	8.42e-5
Pancreas	ZNF589	3	48282590	48340743	-5.63323	1.77e-08	1691	2.99e-5
Pancreas	MRPS18AP1	3	48297840	48298428	-4.86037	1.17e-06	1691	1.98e-3
Pancreas	RP11-538P18.2	3	158263009	158288855	-5.21032	1.89e-07	1691	3.20e-4
Pancreas	UBE2D3	4	103715540	103790053	5.113	3.16e-07	1691	5.34e-4
Pancreas	IRAK1BP1	6	79577189	79612827	6.3651	1.95e-10	1691	3.30e-7
Pancreas	UFL1	6	96969471	97003152	5.3140	1.07e-07	1691	1.81e-4
Pancreas	SMPD2	6	109762560	109765122	-4.3452	1.39e-05	1691	2.35e-2
Pancreas	C1GALT1	7	7196565	7288282	6.61574	3.70e-11	1691	6.26e-8
Pancreas	NUDT2	9	34329504	34343709	-4.199	2.68e-05	1691	4.53e-2
Pancreas	PBX3	9	128509624	128729656	4.858	1.19e-06	1691	2.01e-3
Pituitary	PIGV	1	27113963	27124889	-5.2540	1.49e-07	1165	1.74e-4
Pituitary	RP5-994D16.9	1	43241484	43242461	4.2794	1.87e-05	1165	2.18e-2
Pituitary	CCBL2	1	89401456	89435150	-5.2920	1.21e-07	1165	1.41e-4
Pituitary	MIR1307	10	105154010	105154158	-4.3327	1.47e-05	1165	1.71e-2
Pituitary	MADD	11	47290712	47351582	-5.4042	6.51e-08	1165	7.58e-5
Pituitary	RP1-228P16.1	12	48448596	48449374	-5.022	5.12e-07	1165	5.96e-4
Pituitary	RP3-462E2.5	12	112335140	112335710	5.801	6.58e-09	1165	7.67e-6
Pituitary	ADAM1A	12	112337067	112340042	4.489	7.16e-06	1165	8.34e-3
Pituitary	INO80E	16	30007868	30015978	-4.80200	1.57e-06	1165	1.83e-3
Pituitary	C16orf93	16	30772519	30772656	-4.97666	6.47e-07	1165	7.54e-4
Pituitary	HSD3B7	16	30996519	31000473	4.25400	2.10e-05	1165	2.45e-2
Pituitary	RP11-196G11.2	16	31054471	31061201	4.66900	3.03e-06	1165	3.53e-3
Pituitary	KAT8	16	31127075	31142714	4.21981	2.45e-05	1165	2.85e-2
Pituitary	SPATA33	16	89734401	89737680	-7.39000	1.47e-13	1165	1.71e-10
Pituitary	CDK10	16	89747145	89761753	-7.39000	1.47e-13	1165	1.71e-10
Pituitary	ELP5	17	7155942	7160357	-4.1410	3.46e-05	1165	4.03e-2
Pituitary	LRRC37A4P	17	43578685	43623042	4.4437	8.84e-06	1165	1.03e-2
Pituitary	ARL17B	17	44352150	44439130	4.1450	3.40e-05	1165	3.96e-2
Pituitary	NSFP1	17	44450221	44564507	4.4523	8.50e-06	1165	9.90e-3
Pituitary	ARL17A	17	44594068	44657088	4.1450	3.40e-05	1165	3.96e-2
Pituitary	FBF1	17	73909994	73937137	-5.2425	1.58e-07	1165	1.84e-4
Pituitary	MARCH2	19	8478154	8503901	4.1094	3.97e-05	1165	4.63e-2
Pituitary	CDC25A	3	48198636	48229892	-5.383	7.33e-08	1165	8.54e-5
Pituitary	ZNF589	3	48282590	48340743	-5.953	2.63e-09	1165	3.06e-6
Pituitary	MRPS18AP1	3	48297840	48298428	-5.953	2.63e-09	1165	3.06e-6
Pituitary	SLC26A6	3	48663156	48672926	-7.616	2.62e-14	1165	3.05e-11
Pituitary	CCDC66	3	56591189	56653929	4.176	2.97e-05	1165	3.46e-2
Pituitary	RP11-538P18.2	3	158263009	158288855	-5.142	2.72e-07	1165	3.17e-4
Pituitary	DCAF16	4	17802278	17812381	-4.6790	2.88e-06	1165	3.36e-3
Pituitary	TMEM161B-AS1	5	87564712	87732502	4.1495	3.33e-05	1165	3.88e-2
Pituitary	IRAK1BP1	6	79577189	79612827	4.95040	7.41e-07	1165	8.63e-4
Pituitary	LRRC61	7	150021447	150035239	-4.3930	1.12e-05	1165	1.30e-2
Pituitary	NUDT2	9	34329504	34343709	-4.3582	1.31e-05	1165	1.53e-2
Pituitary	IDNK	9	86237964	86259045	4.2185	2.46e-05	1165	2.87e-2
Prostate	RP3-467L1.6	1	7836443	7836835	-4.5161	6.30e-06	880	5.54e-3
Prostate	RP1-50O24.6	1	27202624	27204736	5.2088	1.90e-07	880	1.67e-4
Prostate	MIR1307	10	105154010	105154158	-4.2840	1.84e-05	880	1.62e-2
Prostate	SBF2	11	9800214	10315754	-4.29000	1.79e-05	880	1.58e-2
Prostate	HSD17B12	11	43577986	43878160	-4.15219	3.29e-05	880	2.90e-2
Prostate	RP11-613D13.5	11	43851259	43902276	-5.47842	4.29e-08	880	3.78e-5
Prostate	CERS5	12	50523575	50561288	6.997	2.62e-12	880	2.31e-9
Prostate	SUOX	12	56390964	56400425	4.890	1.01e-06	880	8.89e-4
Prostate	POC1B	12	89813495	89891119	5.700	1.20e-08	880	1.06e-5
Prostate	RP3-462E2.5	12	112335140	112335710	4.931	8.19e-07	880	7.21e-4
Prostate	ADAM1A	12	112337067	112340042	5.195	2.05e-07	880	1.80e-4
Prostate	CDC16	13	115000362	115038198	4.845	1.27e-06	880	1.12e-3
Prostate	SULT1A2	16	28603264	28608430	4.353	1.34e-05	880	1.18e-2
Prostate	RP11-231C14.4	16	29495010	29517320	4.805	1.55e-06	880	1.36e-3
Prostate	INO80E	16	30007868	30015978	-4.794	1.63e-06	880	1.43e-3
Prostate	STX1B	16	31000577	31021949	4.255	2.09e-05	880	1.84e-2
Prostate	KAT8	16	31127075	31142714	6.615	3.71e-11	880	3.26e-8
Prostate	SPATA33	16	89734401	89737680	-6.194	5.88e-10	880	5.17e-7
Prostate	CDK10	16	89747145	89761753	-5.611	2.01e-08	880	1.77e-5
Prostate	ELP5	17	7155942	7160357	-5.331	9.78e-08	880	8.61e-5
Prostate	DCAKD	17	43100708	43138473	-5.054	4.33e-07	880	3.81e-4
Prostate	NSF	17	44668035	44834830	5.133	2.85e-07	880	2.51e-4
Prostate	FBF1	17	73909994	73937137	-5.368	7.96e-08	880	7.00e-5
Prostate	ZNF557	19	7069455	7082063	-4.2486	2.15e-05	880	1.89e-2
Prostate	MARCH2	19	8478154	8503901	4.2680	1.97e-05	880	1.73e-2
Prostate	SIPA1L3	19	38397868	38699012	-4.3450	1.39e-05	880	1.22e-2
Prostate	AHSA2	2	61404553	61413216	4.6047	4.13e-06	880	3.63e-3
Prostate	CDC25A	3	48198636	48229892	-7.106	1.20e-12	880	1.06e-9
Prostate	ZNF589	3	48282590	48340743	-4.297	1.73e-05	880	1.52e-2
Prostate	MRPS18AP1	3	48297840	48298428	-6.350	2.16e-10	880	1.90e-7
Prostate	FCF1P2	3	48332283	48332865	5.383	7.33e-08	880	6.45e-5
Prostate	NME6	3	48334754	48343175	5.383	7.33e-08	880	6.45e-5
Prostate	SRD5A3	4	56212276	56239263	-4.161	3.17e-05	880	2.79e-2
Prostate	AC034220.3	5	131646978	131705608	-4.705	2.54e-06	880	2.24e-3
Prostate	IRAK1BP1	6	79577189	79612827	6.5046	7.79e-11	880	6.86e-8
Prostate	C1GALT1	7	7196565	7288282	4.58140	4.62e-06	880	4.07e-3
Prostate	DDHD2	8	38082736	38120351	4.23000	2.34e-05	880	2.06e-2
Prostate	NUDT2	9	34329504	34343709	-4.3817	1.18e-05	880	1.04e-2
Skin_Not_Sun_Exposed_Suprapubic	RERE	1	8412457	8877702	5.09900	3.41e-07	2548	8.69e-4
Skin_Not_Sun_Exposed_Suprapubic	RP5-1115A15.1	1	8484705	8494898	5.91800	3.26e-09	2548	8.31e-6
Skin_Not_Sun_Exposed_Suprapubic	CLCN6	1	11867188	11903201	-9.20046	3.56e-20	2548	9.07e-17
Skin_Not_Sun_Exposed_Suprapubic	DENND4B	1	153901977	153919172	-4.40200	1.07e-05	2548	2.73e-2
Skin_Not_Sun_Exposed_Suprapubic	OBSCN	1	228395831	228566577	-5.22700	1.72e-07	2548	4.38e-4
Skin_Not_Sun_Exposed_Suprapubic	RP5-1139B12.2	1	228458144	228462098	-4.98095	6.33e-07	2548	1.61e-3
Skin_Not_Sun_Exposed_Suprapubic	NSUN6	10	18834490	18905222	4.5460	5.47e-06	2548	1.39e-2
Skin_Not_Sun_Exposed_Suprapubic	SFXN2	10	104474295	104503249	4.3350	1.46e-05	2548	3.72e-2
Skin_Not_Sun_Exposed_Suprapubic	MIR1307	10	105154010	105154158	-5.0720	3.94e-07	2548	1.00e-3
Skin_Not_Sun_Exposed_Suprapubic	TNNT3	11	1940792	1959936	10.8085	3.14e-27	2548	8.00e-24
Skin_Not_Sun_Exposed_Suprapubic	MRPL23-AS1	11	2004467	2011150	7.4227	1.15e-13	2548	2.93e-10
Skin_Not_Sun_Exposed_Suprapubic	KCNJ11	11	17407406	17410878	-4.3724	1.23e-05	2548	3.13e-2
Skin_Not_Sun_Exposed_Suprapubic	RP11-613D13.5	11	43851259	43902276	-4.8139	1.48e-06	2548	3.77e-3
Skin_Not_Sun_Exposed_Suprapubic	DDB2	11	47236493	47260767	-4.2806	1.86e-05	2548	4.74e-2
Skin_Not_Sun_Exposed_Suprapubic	SLC39A13	11	47428683	47438047	-7.1360	9.61e-13	2548	2.45e-9
Skin_Not_Sun_Exposed_Suprapubic	RP11-819C21.1	11	107182858	107186997	-4.6155	3.92e-06	2548	9.99e-3
Skin_Not_Sun_Exposed_Suprapubic	C11orf1	11	111753092	111756699	-4.8670	1.13e-06	2548	2.88e-3
Skin_Not_Sun_Exposed_Suprapubic	CRYAB	11	111779289	111794446	5.6430	1.67e-08	2548	4.26e-5
Skin_Not_Sun_Exposed_Suprapubic	RP1-228P16.1	12	48448596	48449374	-5.0223	5.11e-07	2548	1.30e-3
Skin_Not_Sun_Exposed_Suprapubic	ZNF641	12	48733791	48745197	5.7530	8.77e-09	2548	2.23e-5
Skin_Not_Sun_Exposed_Suprapubic	SUOX	12	56390964	56400425	4.3310	1.48e-05	2548	3.77e-2
Skin_Not_Sun_Exposed_Suprapubic	ALDH2	12	112204691	112247782	4.9920	5.98e-07	2548	1.52e-3
Skin_Not_Sun_Exposed_Suprapubic	MAPKAPK5-AS1	12	112277571	112278281	-6.0004	1.97e-09	2548	5.02e-6
Skin_Not_Sun_Exposed_Suprapubic	RP3-462E2.5	12	112335140	112335710	4.4404	8.98e-06	2548	2.29e-2
Skin_Not_Sun_Exposed_Suprapubic	NDUFAF1	15	41679551	41694717	-5.881849	4.06e-09	2548	1.03e-5
Skin_Not_Sun_Exposed_Suprapubic	TRIP4	15	64679947	64747502	4.323000	1.54e-05	2548	3.92e-2
Skin_Not_Sun_Exposed_Suprapubic	ULK3	15	75128457	75135538	4.592168	4.39e-06	2548	1.12e-2
Skin_Not_Sun_Exposed_Suprapubic	SCAMP2	15	75136071	75165706	-4.683525	2.82e-06	2548	7.19e-3
Skin_Not_Sun_Exposed_Suprapubic	AC006111.1	16	3725411	3727060	5.0867	3.64e-07	2548	9.27e-4
Skin_Not_Sun_Exposed_Suprapubic	HSD3B7	16	30996519	31000473	4.7440	2.10e-06	2548	5.35e-3
Skin_Not_Sun_Exposed_Suprapubic	RP11-196G11.2	16	31054471	31061201	4.5181	6.24e-06	2548	1.59e-2
Skin_Not_Sun_Exposed_Suprapubic	KAT8	16	31127075	31142714	6.2781	3.43e-10	2548	8.74e-7
Skin_Not_Sun_Exposed_Suprapubic	CFDP1	16	75327596	75467383	-4.3250	1.53e-05	2548	3.90e-2
Skin_Not_Sun_Exposed_Suprapubic	CHMP1A	16	89710839	89720331	5.5087	3.62e-08	2548	9.22e-5
Skin_Not_Sun_Exposed_Suprapubic	SPATA33	16	89734401	89737680	-8.4065	4.22e-17	2548	1.08e-13
Skin_Not_Sun_Exposed_Suprapubic	CDK10	16	89747145	89761753	-6.7544	1.43e-11	2548	3.64e-8
Skin_Not_Sun_Exposed_Suprapubic	ELP5	17	7155942	7160357	-5.05794	4.24e-07	2548	1.08e-3
Skin_Not_Sun_Exposed_Suprapubic	ARHGAP27	17	43471275	43511787	-4.28749	1.81e-05	2548	4.61e-2
Skin_Not_Sun_Exposed_Suprapubic	LRRC37A4P	17	43578685	43623042	4.39632	1.10e-05	2548	2.80e-2
Skin_Not_Sun_Exposed_Suprapubic	UBE2Z	17	46985731	47006418	5.42500	5.80e-08	2548	1.48e-4
Skin_Not_Sun_Exposed_Suprapubic	NPC1	18	21086148	21166862	-4.4211	9.82e-06	2548	2.50e-2
Skin_Not_Sun_Exposed_Suprapubic	FIGN	2	164449906	164592522	-4.3100	1.63e-05	2548	4.15e-2
Skin_Not_Sun_Exposed_Suprapubic	NELFCD	20	57556263	57570188	5.0240	5.06e-07	2548	1.29e-3
Skin_Not_Sun_Exposed_Suprapubic	RGS19	20	62704534	62711323	-4.9375	7.91e-07	2548	2.02e-3
Skin_Not_Sun_Exposed_Suprapubic	ZNF589	3	48282590	48340743	-5.815189	6.06e-09	2548	1.54e-5
Skin_Not_Sun_Exposed_Suprapubic	MRPS18AP1	3	48297840	48298428	-5.955841	2.59e-09	2548	6.60e-6
Skin_Not_Sun_Exposed_Suprapubic	FCF1P2	3	48332283	48332865	5.565363	2.62e-08	2548	6.68e-5
Skin_Not_Sun_Exposed_Suprapubic	NME6	3	48334754	48343175	5.471000	4.48e-08	2548	1.14e-4
Skin_Not_Sun_Exposed_Suprapubic	RSRC1	3	157825578	158263519	-5.184000	2.17e-07	2548	5.53e-4
Skin_Not_Sun_Exposed_Suprapubic	RP11-538P18.2	3	158263009	158288855	-5.176615	2.26e-07	2548	5.76e-4
Skin_Not_Sun_Exposed_Suprapubic	YEATS2-AS1	3	183524245	183528571	-4.522000	6.13e-06	2548	1.56e-2
Skin_Not_Sun_Exposed_Suprapubic	MAP6D1	3	183533664	183543382	-4.496000	6.92e-06	2548	1.76e-2
Skin_Not_Sun_Exposed_Suprapubic	CLOCK	4	56294070	56413305	-4.55300	5.29e-06	2548	1.35e-2
Skin_Not_Sun_Exposed_Suprapubic	UBE2D3	4	103715540	103790053	4.60897	4.05e-06	2548	1.03e-2
Skin_Not_Sun_Exposed_Suprapubic	CISD2	4	103790135	103810399	5.27400	1.33e-07	2548	3.39e-4
Skin_Not_Sun_Exposed_Suprapubic	ERAP1	5	96116127	96143803	-4.5400	5.62e-06	2548	1.43e-2
Skin_Not_Sun_Exposed_Suprapubic	PDLIM4	5	131593364	131609147	4.3420	1.41e-05	2548	3.59e-2
Skin_Not_Sun_Exposed_Suprapubic	SLC22A5	5	131705444	131731306	4.4854	7.28e-06	2548	1.85e-2
Skin_Not_Sun_Exposed_Suprapubic	IRAK1BP1	6	79577189	79612827	4.80200	1.57e-06	2548	4.00e-3
Skin_Not_Sun_Exposed_Suprapubic	RP11-425D10.10	6	109703998	109704869	-4.50191	6.73e-06	2548	1.71e-2
Skin_Not_Sun_Exposed_Suprapubic	STAG3L1	7	74988448	75019157	-5.0760	3.85e-07	2548	9.81e-4
Skin_Not_Sun_Exposed_Suprapubic	PMS2P3	7	75137069	75157478	-5.0760	3.85e-07	2548	9.81e-4
Skin_Sun_Exposed_Lower_leg	RERE	1	8412457	8877702	4.6361	3.55e-06	3729	1.32e-2
Skin_Sun_Exposed_Lower_leg	RP5-1115A15.1	1	8484705	8494898	6.2030	5.54e-10	3729	2.07e-6
Skin_Sun_Exposed_Lower_leg	CLCN6	1	11867188	11903201	-6.0360	1.58e-09	3729	5.89e-6
Skin_Sun_Exposed_Lower_leg	RP3-465N24.5	1	25592593	25593627	4.4165	1.00e-05	3729	3.73e-2
Skin_Sun_Exposed_Lower_leg	PIGV	1	27113963	27124889	-5.0060	5.56e-07	3729	2.07e-3
Skin_Sun_Exposed_Lower_leg	CCDC23	1	43272723	43282475	5.0250	5.04e-07	3729	1.88e-3
Skin_Sun_Exposed_Lower_leg	GPBP1L1	1	46092976	46152818	-4.5010	6.76e-06	3729	2.52e-2
Skin_Sun_Exposed_Lower_leg	RHOC	1	113243728	113250056	-5.4720	4.45e-08	3729	1.66e-4
Skin_Sun_Exposed_Lower_leg	OBSCN	1	228395831	228566577	-4.5922	4.39e-06	3729	1.64e-2
Skin_Sun_Exposed_Lower_leg	NRBF2	10	64893050	64914783	5.6890	1.28e-08	3729	4.77e-5
Skin_Sun_Exposed_Lower_leg	TNNT3	11	1940792	1959936	6.02800	1.66e-09	3729	6.19e-6
Skin_Sun_Exposed_Lower_leg	MRPL23	11	1968508	2005752	-4.82600	1.39e-06	3729	5.18e-3
Skin_Sun_Exposed_Lower_leg	MRPL23-AS1	11	2004467	2011150	7.72010	1.16e-14	3729	4.33e-11
Skin_Sun_Exposed_Lower_leg	SWAP70	11	9685624	9774538	-5.11558	3.13e-07	3729	1.17e-3
Skin_Sun_Exposed_Lower_leg	KCNJ11	11	17407406	17410878	-4.49489	6.96e-06	3729	2.60e-2
Skin_Sun_Exposed_Lower_leg	HSD17B12	11	43577986	43878160	-4.35271	1.34e-05	3729	5.00e-2
Skin_Sun_Exposed_Lower_leg	ACP2	11	47260853	47270179	5.49585	3.89e-08	3729	1.45e-4
Skin_Sun_Exposed_Lower_leg	C11orf1	11	111753092	111756699	-6.04600	1.48e-09	3729	5.52e-6
Skin_Sun_Exposed_Lower_leg	CRYAB	11	111779289	111794446	6.04600	1.48e-09	3729	5.52e-6
Skin_Sun_Exposed_Lower_leg	ZNF641	12	48733791	48745197	4.56310	5.04e-06	3729	1.88e-2
Skin_Sun_Exposed_Lower_leg	SMARCD1	12	50478755	50494495	-5.85919	4.65e-09	3729	1.73e-5
Skin_Sun_Exposed_Lower_leg	ALDH2	12	112204691	112247782	6.48472	8.89e-11	3729	3.32e-7
Skin_Sun_Exposed_Lower_leg	MAPKAPK5-AS1	12	112277571	112278281	-5.06200	4.15e-07	3729	1.55e-3
Skin_Sun_Exposed_Lower_leg	AC003029.1	12	112277571	112279211	-5.07944	3.79e-07	3729	1.41e-3
Skin_Sun_Exposed_Lower_leg	RP3-462E2.5	12	112335140	112335710	4.52218	6.12e-06	3729	2.28e-2
Skin_Sun_Exposed_Lower_leg	CDC16	13	115000362	115038198	4.8860	1.03e-06	3729	3.84e-3
Skin_Sun_Exposed_Lower_leg	CHP1	15	41523037	41574043	-6.85916	6.93e-12	3729	2.58e-8
Skin_Sun_Exposed_Lower_leg	LOXL1-AS1	15	74200424	74220589	-4.59778	4.27e-06	3729	1.59e-2
Skin_Sun_Exposed_Lower_leg	MPI	15	75182346	75191798	-6.98194	2.91e-12	3729	1.09e-8
Skin_Sun_Exposed_Lower_leg	TSPAN3	15	77344727	77376326	4.35629	1.32e-05	3729	4.92e-2
Skin_Sun_Exposed_Lower_leg	FES	15	91426925	91439006	-9.79602	1.17e-22	3729	4.36e-19
Skin_Sun_Exposed_Lower_leg	LA16c-358B7.3	16	1367892	1372846	-4.4540	8.43e-06	3729	3.14e-2
Skin_Sun_Exposed_Lower_leg	AC006111.1	16	3725411	3727060	4.3911	1.13e-05	3729	4.21e-2
Skin_Sun_Exposed_Lower_leg	UBN1	16	4902216	4932361	5.0047	5.59e-07	3729	2.08e-3
Skin_Sun_Exposed_Lower_leg	RP11-231C14.4	16	29495010	29517320	4.7240	2.31e-06	3729	8.61e-3
Skin_Sun_Exposed_Lower_leg	INO80E	16	30007868	30015978	-4.7580	1.96e-06	3729	7.31e-3
Skin_Sun_Exposed_Lower_leg	STX1B	16	31000577	31021949	4.6878	2.76e-06	3729	1.03e-2
Skin_Sun_Exposed_Lower_leg	RP11-196G11.2	16	31054471	31061201	4.6300	3.66e-06	3729	1.36e-2
Skin_Sun_Exposed_Lower_leg	BCKDK	16	31117428	31124110	-4.6502	3.32e-06	3729	1.24e-2
Skin_Sun_Exposed_Lower_leg	KAT8	16	31127075	31142714	6.2991	2.99e-10	3729	1.11e-6
Skin_Sun_Exposed_Lower_leg	MTHFSD	16	86563782	86588841	4.6471	3.37e-06	3729	1.26e-2
Skin_Sun_Exposed_Lower_leg	CHMP1A	16	89710839	89720331	7.4008	1.35e-13	3729	5.03e-10
Skin_Sun_Exposed_Lower_leg	SPATA33	16	89734401	89737680	-6.4767	9.38e-11	3729	3.50e-7
Skin_Sun_Exposed_Lower_leg	CDK10	16	89747145	89761753	-6.3071	2.84e-10	3729	1.06e-6
Skin_Sun_Exposed_Lower_leg	DBNDD1	16	90071273	90085881	4.4711	7.78e-06	3729	2.90e-2
Skin_Sun_Exposed_Lower_leg	DVL2	17	7128660	7137864	-5.49800	3.84e-08	3729	1.43e-4
Skin_Sun_Exposed_Lower_leg	CTDNEP1	17	7146910	7155280	5.02816	4.95e-07	3729	1.85e-3
Skin_Sun_Exposed_Lower_leg	ELP5	17	7155942	7160357	-4.88511	1.03e-06	3729	3.84e-3
Skin_Sun_Exposed_Lower_leg	MAPT	17	43971748	44105700	-4.41700	1.00e-05	3729	3.73e-2
Skin_Sun_Exposed_Lower_leg	GOSR2	17	45000875	45041123	5.75700	8.56e-09	3729	3.19e-5
Skin_Sun_Exposed_Lower_leg	UBE2Z	17	46985731	47006418	5.59464	2.21e-08	3729	8.24e-5
Skin_Sun_Exposed_Lower_leg	TRIM47	17	73870242	73874656	5.32200	1.03e-07	3729	3.84e-4
Skin_Sun_Exposed_Lower_leg	RP11-552F3.10	17	73893141	73896229	4.51300	6.39e-06	3729	2.38e-2
Skin_Sun_Exposed_Lower_leg	FBF1	17	73909994	73937137	-5.36800	7.96e-08	3729	2.97e-4
Skin_Sun_Exposed_Lower_leg	RP11-1055B8.4	17	79361930	79364056	5.15426	2.55e-07	3729	9.51e-4
Skin_Sun_Exposed_Lower_leg	C18orf8	18	21083473	21110576	-4.4632	8.07e-06	3729	3.01e-2
Skin_Sun_Exposed_Lower_leg	MARCH2	19	8478154	8503901	4.4818	7.40e-06	3729	2.76e-2
Skin_Sun_Exposed_Lower_leg	ELOF1	19	11661962	11670051	-5.1553	2.53e-07	3729	9.43e-4
Skin_Sun_Exposed_Lower_leg	ZNF568	19	37407231	37488834	-4.5260	6.01e-06	3729	2.24e-2
Skin_Sun_Exposed_Lower_leg	ZFP30	19	38121910	38157163	4.3550	1.33e-05	3729	4.96e-2
Skin_Sun_Exposed_Lower_leg	SLC35F6	2	26997119	27004099	5.50230	3.75e-08	3729	1.40e-4
Skin_Sun_Exposed_Lower_leg	NELFCD	20	57556263	57570188	5.2537	1.49e-07	3729	5.56e-4
Skin_Sun_Exposed_Lower_leg	RGS19	20	62704534	62711323	-5.0355	4.77e-07	3729	1.78e-3
Skin_Sun_Exposed_Lower_leg	OPRL1	20	62711526	62731996	-4.8700	1.12e-06	3729	4.18e-3
Skin_Sun_Exposed_Lower_leg	MAP4	3	47892182	48130769	5.1832	2.18e-07	3729	8.13e-4
Skin_Sun_Exposed_Lower_leg	CDC25A	3	48198636	48229892	-5.3640	8.14e-08	3729	3.04e-4
Skin_Sun_Exposed_Lower_leg	ZNF589	3	48282590	48340743	-6.2943	3.09e-10	3729	1.15e-6
Skin_Sun_Exposed_Lower_leg	MRPS18AP1	3	48297840	48298428	-5.9405	2.84e-09	3729	1.06e-5
Skin_Sun_Exposed_Lower_leg	FCF1P2	3	48332283	48332865	6.1158	9.61e-10	3729	3.58e-6
Skin_Sun_Exposed_Lower_leg	NME6	3	48334754	48343175	6.2943	3.09e-10	3729	1.15e-6
Skin_Sun_Exposed_Lower_leg	RSRC1	3	157825578	158263519	-5.1840	2.17e-07	3729	8.09e-4
Skin_Sun_Exposed_Lower_leg	RP11-538P18.2	3	158263009	158288855	-5.3236	1.02e-07	3729	3.80e-4
Skin_Sun_Exposed_Lower_leg	YEATS2-AS1	3	183524245	183528571	-4.6120	3.99e-06	3729	1.49e-2
Skin_Sun_Exposed_Lower_leg	MAP6D1	3	183533664	183543382	-4.5533	5.28e-06	3729	1.97e-2
Skin_Sun_Exposed_Lower_leg	DCAF16	4	17802278	17812381	-4.47183	7.76e-06	3729	2.89e-2
Skin_Sun_Exposed_Lower_leg	CISD2	4	103790135	103810399	5.36652	8.03e-08	3729	2.99e-4
Skin_Sun_Exposed_Lower_leg	ERAP1	5	96116127	96143803	-4.6760	2.92e-06	3729	1.09e-2
Skin_Sun_Exposed_Lower_leg	PDLIM4	5	131593364	131609147	4.5206	6.17e-06	3729	2.30e-2
Skin_Sun_Exposed_Lower_leg	IRAK1BP1	6	79577189	79612827	4.3590	1.31e-05	3729	4.88e-2
Skin_Sun_Exposed_Lower_leg	RP11-425D10.10	6	109703998	109704869	-4.4447	8.80e-06	3729	3.28e-2
Skin_Sun_Exposed_Lower_leg	SMPD2	6	109762560	109765122	-4.5091	6.51e-06	3729	2.43e-2
Skin_Sun_Exposed_Lower_leg	AK9	6	109814059	110012420	4.5149	6.34e-06	3729	2.36e-2
Skin_Sun_Exposed_Lower_leg	C1GALT1	7	7196565	7288282	7.3941	1.42e-13	3729	5.30e-10
Skin_Sun_Exposed_Lower_leg	SKAP2	7	26706681	27034858	-5.0184	5.21e-07	3729	1.94e-3
Skin_Sun_Exposed_Lower_leg	STAG3L1	7	74988448	75019157	-5.2119	1.87e-07	3729	6.97e-4
Skin_Sun_Exposed_Lower_leg	PMS2P3	7	75137069	75157478	-5.0760	3.85e-07	3729	1.44e-3
Skin_Sun_Exposed_Lower_leg	TP53INP1	8	95938200	95961639	-5.273	1.34e-07	3729	5.00e-4
Small_Intestine_Terminal_Ileum	CCDC23	1	43272723	43282475	4.0863	4.38e-05	491	2.15e-2
Small_Intestine_Terminal_Ileum	CCDC163P	1	45959538	45965115	4.2203	2.44e-05	491	1.20e-2
Small_Intestine_Terminal_Ileum	MIR1307	10	105154010	105154158	-4.3300	1.49e-05	491	7.32e-3
Small_Intestine_Terminal_Ileum	ADAM1A	12	112337067	112340042	4.4890	7.16e-06	491	3.52e-3
Small_Intestine_Terminal_Ileum	ZNF84	12	133613878	133639885	4.5299	5.90e-06	491	2.90e-3
Small_Intestine_Terminal_Ileum	CDC16	13	115000362	115038198	4.869	1.12e-06	491	5.50e-4
Small_Intestine_Terminal_Ileum	INO80E	16	30007868	30015978	-4.511	6.45e-06	491	3.17e-3
Small_Intestine_Terminal_Ileum	MAPK3	16	30125426	30134827	-4.008	6.13e-05	491	3.01e-2
Small_Intestine_Terminal_Ileum	RP11-196G11.2	16	31054471	31061201	4.726	2.29e-06	491	1.12e-3
Small_Intestine_Terminal_Ileum	VKORC1	16	31104104	31107301	4.730	2.25e-06	491	1.10e-3
Small_Intestine_Terminal_Ileum	VPS9D1	16	89773542	89785777	5.064	4.11e-07	491	2.02e-4
Small_Intestine_Terminal_Ileum	LRRC37A2	17	44588877	44630815	-4.6813	2.85e-06	491	1.40e-3
Small_Intestine_Terminal_Ileum	ZFP30	19	38121910	38157163	4.4140	1.01e-05	491	4.96e-3
Small_Intestine_Terminal_Ileum	AHSA2	2	61404553	61413216	4.083	4.44e-05	491	2.18e-2
Small_Intestine_Terminal_Ileum	MRPS18AP1	3	48297840	48298428	-5.502	3.76e-08	491	1.85e-5
Small_Intestine_Terminal_Ileum	AC021860.1	4	38628029	38666430	3.916	9.00e-05	491	4.42e-2
Small_Intestine_Terminal_Ileum	SRD5A3	4	56212276	56239263	-4.112	3.92e-05	491	1.92e-2
Small_Intestine_Terminal_Ileum	SRD5A3-AS1	4	56230138	56262014	-4.112	3.92e-05	491	1.92e-2
Small_Intestine_Terminal_Ileum	CISD2	4	103790135	103810399	5.278	1.31e-07	491	6.43e-5
Small_Intestine_Terminal_Ileum	RP11-425D10.10	6	109703998	109704869	-4.217	2.48e-05	491	1.22e-2
Spleen	CLCN6	1	11867188	11903201	-6.15100	7.70e-10	1463	1.13e-6
Spleen	PIGV	1	27113963	27124889	-4.45345	8.45e-06	1463	1.24e-2
Spleen	C1orf50	1	43232940	43263968	-4.29575	1.74e-05	1463	2.55e-2
Spleen	SLC2A1-AS1	1	43424720	43449029	4.17000	3.05e-05	1463	4.46e-2
Spleen	SLC16A1	1	113454469	113499635	-4.35000	1.36e-05	1463	1.99e-2
Spleen	NSUN6	10	18834490	18905222	5.2600	1.44e-07	1463	2.11e-4
Spleen	MIR1307	10	105154010	105154158	-4.3320	1.48e-05	1463	2.17e-2
Spleen	STK32C	10	134020996	134145351	-4.2459	2.18e-05	1463	3.19e-2
Spleen	ARL14EP	11	30344598	30359774	-5.6168	1.95e-08	1463	2.85e-5
Spleen	PTPRJ	11	48002113	48189670	5.2750	1.33e-07	1463	1.95e-4
Spleen	TNKS1BP1	11	57067112	57092426	4.1937	2.74e-05	1463	4.01e-2
Spleen	RP1-228P16.1	12	48448596	48449374	-4.1800	2.92e-05	1463	4.27e-2
Spleen	ZNF641	12	48733791	48745197	4.7562	1.97e-06	1463	2.88e-3
Spleen	SUOX	12	56390964	56400425	4.3310	1.48e-05	1463	2.17e-2
Spleen	TMEM116	12	112369086	112450969	-4.4810	7.43e-06	1463	1.09e-2
Spleen	FBXW8	12	117348761	117468953	4.2290	2.35e-05	1463	3.44e-2
Spleen	CDC16	13	115000362	115038198	4.31519	1.59e-05	1463	2.33e-2
Spleen	KLC1	14	104095514	104167888	4.51400	6.36e-06	1463	9.30e-3
Spleen	SPATA33	16	89734401	89737680	5.6763	1.38e-08	1463	2.02e-5
Spleen	CDK10	16	89747145	89761753	-7.3900	1.47e-13	1463	2.15e-10
Spleen	SRR	17	2210330	2224910	4.233	2.31e-05	1463	3.38e-2
Spleen	ELP5	17	7155942	7160357	-5.061	4.17e-07	1463	6.10e-4
Spleen	CLDN7	17	7163961	7167302	-4.829	1.37e-06	1463	2.00e-3
Spleen	WNT3	17	44839872	44910424	-5.184	2.17e-07	1463	3.17e-4
Spleen	AHSA2	2	61404553	61413216	4.4253	9.63e-06	1463	1.41e-2
Spleen	NELFCD	20	57556263	57570188	5.0240	5.06e-07	1463	7.40e-4
Spleen	ZNF589	3	48282590	48340743	-6.6596	2.75e-11	1463	4.02e-8
Spleen	MRPS18AP1	3	48297840	48298428	-6.8766	6.13e-12	1463	8.97e-9
Spleen	CCDC66	3	56591189	56653929	4.1760	2.97e-05	1463	4.35e-2
Spleen	DCAF16	4	17802278	17812381	-5.3104	1.09e-07	1463	1.59e-4
Spleen	SLC22A5	5	131705444	131731306	-4.25255	2.11e-05	1463	3.09e-2
Spleen	IRAK1BP1	6	79577189	79612827	4.359	1.31e-05	1463	1.92e-2
Spleen	RP11-425D10.10	6	109703998	109704869	-4.550	5.37e-06	1463	7.86e-3
Spleen	C1GALT1	7	7196565	7288282	5.3647	8.11e-08	1463	1.19e-4
Spleen	NUDT2	9	34329504	34343709	-4.34194	1.41e-05	1463	2.06e-2
Spleen	MAPKAP1	9	128199672	128469513	-4.60800	4.07e-06	1463	5.95e-3
Stomach	NPPA-AS1	1	11901074	11908136	4.85129	1.23e-06	1507	1.85e-3
Stomach	PIGV	1	27113963	27124889	-5.20800	1.91e-07	1507	2.88e-4
Stomach	CCDC23	1	43272723	43282475	4.99100	6.01e-07	1507	9.06e-4
Stomach	SFXN2	10	104474295	104503249	4.335	1.46e-05	1507	2.20e-2
Stomach	MRPL23-AS1	11	2004467	2011150	4.1630	3.14e-05	1507	4.73e-2
Stomach	ARL14EP	11	30344598	30359774	-4.3420	1.41e-05	1507	2.12e-2
Stomach	SUOX	12	56390964	56400425	4.3310	1.48e-05	1507	2.23e-2
Stomach	RPS26	12	56435637	56438116	-4.3310	1.48e-05	1507	2.23e-2
Stomach	AC003029.1	12	112277571	112279211	-4.9920	5.98e-07	1507	9.01e-4
Stomach	TMEM116	12	112369086	112450969	-4.3900	1.13e-05	1507	1.70e-2
Stomach	ULK3	15	75128457	75135538	8.808	1.27e-18	1507	1.91e-15
Stomach	KAT8	16	31127075	31142714	5.88888	3.89e-09	1507	5.86e-6
Stomach	CDK10	16	89747145	89761753	-5.96868	2.39e-09	1507	3.60e-6
Stomach	GAS8	16	90087238	90111383	4.23053	2.33e-05	1507	3.51e-2
Stomach	URAHP	16	90106169	90114181	4.16463	3.12e-05	1507	4.70e-2
Stomach	CRK	17	1323983	1366456	-4.5927	4.38e-06	1507	6.60e-3
Stomach	SRR	17	2210330	2224910	4.4470	8.71e-06	1507	1.31e-2
Stomach	ELP5	17	7155942	7160357	-5.0610	4.17e-07	1507	6.28e-4
Stomach	FBF1	17	73909994	73937137	-5.3680	7.96e-08	1507	1.20e-4
Stomach	WDR7	18	54318906	54698828	-4.6435	3.42e-06	1507	5.15e-3
Stomach	MARCH2	19	8478154	8503901	4.27966	1.87e-05	1507	2.82e-2
Stomach	PLVAP	19	17462257	17488159	6.10200	1.05e-09	1507	1.58e-6
Stomach	ZNF793	19	37997841	38039664	-4.21185	2.53e-05	1507	3.81e-2
Stomach	AHSA2	2	61404553	61413216	4.463033	8.08e-06	1507	1.22e-2
Stomach	RGS19	20	62704534	62711323	-4.717	2.39e-06	1507	3.60e-3
Stomach	OPRL1	20	62711526	62731996	-4.717	2.39e-06	1507	3.60e-3
Stomach	THOC5	22	29901868	29950243	-4.242	2.22e-05	1507	3.35e-2
Stomach	CDC25A	3	48198636	48229892	-5.36400	8.14e-08	1507	1.23e-4
Stomach	ZNF589	3	48282590	48340743	-6.11545	9.63e-10	1507	1.45e-6
Stomach	MRPS18AP1	3	48297840	48298428	-6.01007	1.85e-09	1507	2.79e-6
Stomach	FCF1P2	3	48332283	48332865	7.72300	1.14e-14	1507	1.72e-11
Stomach	NME6	3	48334754	48343175	5.49700	3.86e-08	1507	5.82e-5
Stomach	CCDC66	3	56591189	56653929	4.17600	2.97e-05	1507	4.48e-2
Stomach	FAM208A	3	56658507	56717265	4.87383	1.09e-06	1507	1.64e-3
Stomach	RSRC1	3	157825578	158263519	-4.84356	1.28e-06	1507	1.93e-3
Stomach	RP11-538P18.2	3	158263009	158288855	-5.16010	2.47e-07	1507	3.72e-4
Stomach	DCAF16	4	17802278	17812381	-4.8260	1.39e-06	1507	2.09e-3
Stomach	SRD5A3	4	56212276	56239263	-4.3782	1.20e-05	1507	1.81e-2
Stomach	SRD5A3-AS1	4	56230138	56262014	-4.8242	1.41e-06	1507	2.12e-3
Stomach	AC034220.3	5	131646978	131705608	-4.44735	8.69e-06	1507	1.31e-2
Stomach	IRAK1BP1	6	79577189	79612827	7.01900	2.23e-12	1507	3.36e-9
Stomach	C1GALT1	7	7196565	7288282	6.5808	4.68e-11	1507	7.05e-8
Stomach	STAG3L1	7	74988448	75019157	-5.1440	2.69e-07	1507	4.05e-4
Stomach	TRIM73	7	75024337	75040279	-5.0760	3.85e-07	1507	5.80e-4
Stomach	PMS2P3	7	75137069	75157478	-5.2670	1.39e-07	1507	2.09e-4
Stomach	NUDT2	9	34329504	34343709	-4.449	8.63e-06	1507	1.30e-2
Testis	THAP3	1	6684926	6693625	5.1532	2.56e-07	3222	8.25e-4
Testis	CLCN6	1	11867188	11903201	5.0362	4.75e-07	3222	1.53e-3
Testis	NPPA-AS1	1	11901074	11908136	4.5190	6.21e-06	3222	2.00e-2
Testis	NPPA	1	11905766	11908402	5.9062	3.50e-09	3222	1.13e-5
Testis	WASF2	1	27730730	27816669	-4.7700	1.84e-06	3222	5.93e-3
Testis	CCDC23	1	43272723	43282475	4.9910	6.01e-07	3222	1.94e-3
Testis	ADO	10	64564516	64568238	-4.7500	2.03e-06	3222	6.54e-3
Testis	NRBF2	10	64893050	64914783	5.9817	2.21e-09	3222	7.12e-6
Testis	CYP17A1-AS1	10	104592478	104594273	8.3979	4.54e-17	3222	1.46e-13
Testis	NT5C2	10	104850368	104953056	-8.4663	2.53e-17	3222	8.15e-14
Testis	MIR1307	10	105154010	105154158	-4.3300	1.49e-05	3222	4.80e-2
Testis	HSD17B12	11	43577986	43878160	-4.5425	5.56e-06	3222	1.79e-2
Testis	NR1H3	11	47269851	47290396	6.8180	9.23e-12	3222	2.97e-8
Testis	CWF19L2	11	107197071	107328572	6.1480	7.85e-10	3222	2.53e-6
Testis	PPP2R1B	11	111606005	111637151	-5.5065	3.66e-08	3222	1.18e-4
Testis	RP1-228P16.1	12	48448596	48449374	-5.01986	5.17e-07	3222	1.67e-3
Testis	SMARCD1	12	50478755	50494495	-5.46670	4.59e-08	3222	1.48e-4
Testis	CERS5	12	50523575	50561288	7.04111	1.91e-12	3222	6.15e-9
Testis	SUOX	12	56390964	56400425	4.37835	1.20e-05	3222	3.87e-2
Testis	OS9	12	58087738	58115340	-4.46100	8.16e-06	3222	2.63e-2
Testis	RP11-571M6.7	12	58087915	58115293	-4.38417	1.16e-05	3222	3.74e-2
Testis	BRAP	12	112079950	112123790	-5.03700	4.73e-07	3222	1.52e-3
Testis	MAPKAPK5-AS1	12	112277571	112278281	-5.09400	3.51e-07	3222	1.13e-3
Testis	AC003029.1	12	112277571	112279211	-5.09400	3.51e-07	3222	1.13e-3
Testis	ADAM1A	12	112337067	112340042	4.48900	7.16e-06	3222	2.31e-2
Testis	RNF34	12	121837844	121862154	7.12400	1.05e-12	3222	3.38e-9
Testis	CDC16	13	115000362	115038198	4.4294	9.45e-06	3222	3.04e-2
Testis	OIP5-AS1	15	41576188	41601901	4.3940	1.11e-05	3222	3.58e-2
Testis	ULK3	15	75128457	75135538	7.8637	3.73e-15	3222	1.20e-11
Testis	SCAMP2	15	75136071	75165706	-6.1070	1.02e-09	3222	3.29e-6
Testis	MPI	15	75182346	75191798	-5.9240	3.14e-09	3222	1.01e-5
Testis	INO80E	16	30007868	30015978	-4.78100	1.74e-06	3222	5.61e-3
Testis	STX4	16	31044210	31054296	4.34600	1.39e-05	3222	4.48e-2
Testis	RP11-196G11.2	16	31054471	31061201	4.74617	2.07e-06	3222	6.67e-3
Testis	CDK10	16	89747145	89761753	-6.81651	9.33e-12	3222	3.01e-8
Testis	VPS9D1-AS1	16	89778264	89784573	6.47499	9.48e-11	3222	3.05e-7
Testis	FANCA	16	89809208	89883065	-4.44900	8.63e-06	3222	2.78e-2
Testis	ELP5	17	7155942	7160357	-5.06100	4.17e-07	3222	1.34e-3
Testis	GOSR2	17	45000875	45041123	4.44011	8.99e-06	3222	2.90e-2
Testis	SNF8	17	47006678	47022479	4.68500	2.80e-06	3222	9.02e-3
Testis	RP11-332H18.4	17	59470817	59488916	-5.40000	6.66e-08	3222	2.15e-4
Testis	TBX2	17	59477257	59486827	-5.62100	1.90e-08	3222	6.12e-5
Testis	FBF1	17	73909994	73937137	-5.36800	7.96e-08	3222	2.56e-4
Testis	C18orf8	18	21083473	21110576	-4.3852	1.16e-05	3222	3.74e-2
Testis	WDR7	18	54318906	54698828	-4.7930	1.64e-06	3222	5.28e-3
Testis	CTD-3064H18.1	19	37988063	37997948	4.8190	1.44e-06	3222	4.64e-3
Testis	ZNF607	19	38197283	38210691	4.3550	1.33e-05	3222	4.29e-2
Testis	AHSA2	2	61404553	61413216	4.372484	1.23e-05	3222	3.96e-2
Testis	CEP68	2	65283500	65309843	4.814000	1.48e-06	3222	4.77e-3
Testis	HSF2BP	21	44949072	45079374	-5.07864	3.80e-07	3222	1.22e-3
Testis	ZNF589	3	48282590	48340743	-6.22619	4.78e-10	3222	1.54e-6
Testis	MRPS18AP1	3	48297840	48298428	-5.80882	6.29e-09	3222	2.03e-5
Testis	FCF1P2	3	48332283	48332865	5.47100	4.48e-08	3222	1.44e-4
Testis	NME6	3	48334754	48343175	5.46300	4.68e-08	3222	1.51e-4
Testis	GFM1	3	158362067	158410364	5.36500	8.09e-08	3222	2.61e-4
Testis	THAP9-AS1	4	83814162	83822113	4.6231	3.78e-06	3222	1.22e-2
Testis	CISD2	4	103790135	103810399	5.3140	1.07e-07	3222	3.45e-4
Testis	RP11-98J23.2	5	69171098	69274436	-5.0510	4.40e-07	3222	1.42e-3
Testis	P4HA2	5	131527531	131631008	-4.3440	1.40e-05	3222	4.51e-2
Testis	PDLIM4	5	131593364	131609147	-4.5650	4.99e-06	3222	1.61e-2
Testis	AC034220.3	5	131646978	131705608	-4.3807	1.18e-05	3222	3.80e-2
Testis	IRAK1BP1	6	79577189	79612827	7.00411	2.49e-12	3222	8.02e-9
Testis	SMPD2	6	109762560	109765122	-4.51600	6.30e-06	3222	2.03e-2
Testis	ZBTB24	6	109788856	109804440	4.47700	7.57e-06	3222	2.44e-2
Testis	HEY2	6	126068810	126082415	-4.56605	4.97e-06	3222	1.60e-2
Testis	STAG3L2	7	74112305	74306731	-4.41414	1.01e-05	3222	3.25e-2
Testis	PMS2P5	7	74306894	74366314	-4.61900	3.86e-06	3222	1.24e-2
Testis	STAG3L1	7	74988448	75019157	-5.77072	7.89e-09	3222	2.54e-5
Testis	TRIM73	7	75024337	75040279	-5.07600	3.85e-07	3222	1.24e-3
Testis	TP53INP1	8	95938200	95961639	-5.8630	4.55e-09	3222	1.47e-5
Testis	NCALD	8	102698771	103137135	5.7510	8.87e-09	3222	2.86e-5
Testis	KB-1107E3.1	8	102698775	102701321	6.1219	9.25e-10	3222	2.98e-6
Testis	GKAP1	9	86354336	86444431	5.0508	4.40e-07	3222	1.42e-3
Thyroid	RP5-1115A15.1	1	8484705	8494898	6.0010	1.96e-09	4082	8.00e-6
Thyroid	RP3-465N24.5	1	25592593	25593627	4.9614	7.00e-07	4082	2.86e-3
Thyroid	PIGV	1	27113963	27124889	-4.4800	7.46e-06	4082	3.05e-2
Thyroid	ZDHHC18	1	27153201	27184093	5.3091	1.10e-07	4082	4.49e-4
Thyroid	C1orf50	1	43232940	43263968	-4.5691	4.90e-06	4082	2.00e-2
Thyroid	CAPZA1	1	113189377	113214241	-4.4901	7.12e-06	4082	2.91e-2
Thyroid	MRPL55	1	228294380	228297013	4.9089	9.16e-07	4082	3.74e-3
Thyroid	NSUN6	10	18834490	18905222	4.4934	7.01e-06	4082	2.86e-2
Thyroid	WBP1L	10	104503727	104576021	6.8235	8.89e-12	4082	3.63e-8
Thyroid	MRPL23-AS1	11	2004467	2011150	5.2624	1.42e-07	4082	5.80e-4
Thyroid	ACP2	11	47260853	47270179	6.4310	1.27e-10	4082	5.18e-7
Thyroid	PCNXL3	11	65383244	65404910	4.5070	6.58e-06	4082	2.69e-2
Thyroid	RP1-197B17.3	12	48099868	48132794	-4.6670	3.06e-06	4082	1.25e-2
Thyroid	ZNF641	12	48733791	48745197	4.9455	7.59e-07	4082	3.10e-3
Thyroid	LIMA1	12	50569571	50677329	5.1216	3.03e-07	4082	1.24e-3
Thyroid	ACACB	12	109554400	109706031	4.9730	6.59e-07	4082	2.69e-3
Thyroid	BRAP	12	112079950	112123790	-5.8689	4.39e-09	4082	1.79e-5
Thyroid	ALDH2	12	112204691	112247782	6.7222	1.79e-11	4082	7.31e-8
Thyroid	MAPKAPK5-AS1	12	112277571	112278281	-4.9920	5.98e-07	4082	2.44e-3
Thyroid	AC003029.1	12	112277571	112279211	-4.9920	5.98e-07	4082	2.44e-3
Thyroid	RP3-462E2.5	12	112335140	112335710	4.4890	7.16e-06	4082	2.92e-2
Thyroid	KDM2B	12	121877660	122018364	4.6600	3.16e-06	4082	1.29e-2
Thyroid	CDC16	13	115000362	115038198	4.8700	1.12e-06	4082	4.57e-3
Thyroid	UPF3A	13	115047059	115071283	4.3948	1.11e-05	4082	4.53e-2
Thyroid	OIP5-AS1	15	41576188	41601901	4.80852	1.52e-06	4082	6.20e-3
Thyroid	RTF1	15	41700606	41775761	-4.53700	5.71e-06	4082	2.33e-2
Thyroid	ULK3	15	75128457	75135538	9.02248	1.84e-19	4082	7.51e-16
Thyroid	MPI	15	75182346	75191798	-7.03691	1.97e-12	4082	8.04e-9
Thyroid	FES	15	91426925	91439006	-10.77100	4.72e-27	4082	1.93e-23
Thyroid	HSD3B7	16	30996519	31000473	4.6746	2.95e-06	4082	1.20e-2
Thyroid	STX1B	16	31000577	31021949	6.5826	4.62e-11	4082	1.89e-7
Thyroid	RP11-196G11.2	16	31054471	31061201	4.6813	2.85e-06	4082	1.16e-2
Thyroid	KAT8	16	31127075	31142714	6.3981	1.57e-10	4082	6.41e-7
Thyroid	SPATA33	16	89734401	89737680	-8.1269	4.40e-16	4082	1.80e-12
Thyroid	CDK10	16	89747145	89761753	-8.7106	3.02e-18	4082	1.23e-14
Thyroid	VPS9D1	16	89773542	89785777	4.6859	2.79e-06	4082	1.14e-2
Thyroid	VPS9D1-AS1	16	89778264	89784573	5.5967	2.18e-08	4082	8.90e-5
Thyroid	SPIRE2	16	89884587	89937727	-4.5100	6.48e-06	4082	2.65e-2
Thyroid	DEF8	16	90014333	90034468	5.4630	4.68e-08	4082	1.91e-4
Thyroid	CRK	17	1323983	1366456	-5.12802	2.93e-07	4082	1.20e-3
Thyroid	ELP5	17	7155942	7160357	-5.07700	3.83e-07	4082	1.56e-3
Thyroid	CLDN7	17	7163961	7167302	5.06100	4.17e-07	4082	1.70e-3
Thyroid	DCAKD	17	43100708	43138473	-4.88346	1.04e-06	4082	4.25e-3
Thyroid	SNF8	17	47006678	47022479	5.02600	5.01e-07	4082	2.05e-3
Thyroid	GNGT2	17	47280153	47286762	4.52500	6.04e-06	4082	2.47e-2
Thyroid	TBX2	17	59477257	59486827	-5.62100	1.90e-08	4082	7.76e-5
Thyroid	TRIM65	17	73876416	73893084	-5.36800	7.96e-08	4082	3.25e-4
Thyroid	MRPL38	17	73896389	73901494	4.75275	2.01e-06	4082	8.20e-3
Thyroid	FBF1	17	73909994	73937137	-5.34100	9.24e-08	4082	3.77e-4
Thyroid	MARCH2	19	8478154	8503901	4.97718	6.45e-07	4082	2.63e-3
Thyroid	ZNF383	19	37709182	37734828	4.45300	8.47e-06	4082	3.46e-2
Thyroid	CTD-2528L19.6	19	38219487	38221544	4.56691	4.95e-06	4082	2.02e-2
Thyroid	RP11-373D23.3	2	28648812	28649586	4.84700	1.25e-06	4082	5.10e-3
Thyroid	AHSA2	2	61404553	61413216	4.40275	1.07e-05	4082	4.37e-2
Thyroid	PASK	2	242045514	242088919	-4.56544	4.98e-06	4082	2.03e-2
Thyroid	TSPY26P	20	30774280	30778330	-4.61450	3.94e-06	4082	1.61e-2
Thyroid	RGS19	20	62704534	62711323	-5.04297	4.58e-07	4082	1.87e-3
Thyroid	KAT2B	3	20081515	20195896	-4.4340	9.25e-06	4082	3.78e-2
Thyroid	MAP4	3	47892182	48130769	-7.0421	1.89e-12	4082	7.71e-9
Thyroid	CDC25A	3	48198636	48229892	-6.2489	4.13e-10	4082	1.69e-6
Thyroid	ZNF589	3	48282590	48340743	-6.1145	9.68e-10	4082	3.95e-6
Thyroid	MRPS18AP1	3	48297840	48298428	-6.3476	2.19e-10	4082	8.94e-7
Thyroid	FCF1P2	3	48332283	48332865	5.4080	6.37e-08	4082	2.60e-4
Thyroid	PCCB	3	135969148	136049012	5.8572	4.71e-09	4082	1.92e-5
Thyroid	RP11-85F14.5	3	136560568	136580896	4.8830	1.04e-06	4082	4.25e-3
Thyroid	RP11-538P18.2	3	158263009	158288855	-5.1840	2.17e-07	4082	8.86e-4
Thyroid	DCAF16	4	17802278	17812381	-4.9118	9.02e-07	4082	3.68e-3
Thyroid	RP11-617D20.1	4	38614322	38666504	4.5755	4.75e-06	4082	1.94e-2
Thyroid	THAP9-AS1	4	83814162	83822113	5.0440	4.56e-07	4082	1.86e-3
Thyroid	CISD2	4	103790135	103810399	5.2270	1.72e-07	4082	7.02e-4
Thyroid	P4HA2-AS1	5	131520569	131528501	-4.4920	7.06e-06	4082	2.88e-2
Thyroid	P4HA2	5	131527531	131631008	-4.4920	7.06e-06	4082	2.88e-2
Thyroid	IRAK1BP1	6	79577189	79612827	7.01700	2.27e-12	4082	9.27e-9
Thyroid	UFL1	6	96969471	97003152	5.23235	1.67e-07	4082	6.82e-4
Thyroid	GOPC	6	117881432	117923691	-4.88822	1.02e-06	4082	4.16e-3
Thyroid	HEY2	6	126068810	126082415	-4.58200	4.61e-06	4082	1.88e-2
Thyroid	C1GALT1	7	7196565	7288282	6.56932	5.05e-11	4082	2.06e-7
Thyroid	GTF2IRD2B	7	74508364	74565623	4.61600	3.91e-06	4082	1.60e-2
Thyroid	STAG3L1	7	74988448	75019157	-5.12687	2.95e-07	4082	1.20e-3
Thyroid	POM121C	7	75046069	75115548	-5.07600	3.85e-07	4082	1.57e-3
Thyroid	CEP41	7	130033612	130082274	4.56648	4.96e-06	4082	2.02e-2
Thyroid	TMEM176B	7	150488373	150498448	-4.59293	4.37e-06	4082	1.78e-2
Thyroid	TMEM176A	7	150498622	150502208	-4.62551	3.74e-06	4082	1.53e-2
Thyroid	NUDT2	9	34329504	34343709	-4.5547	5.25e-06	4082	2.14e-2
Uterus	RP5-994D16.9	1	43241484	43242461	4.3140	1.60e-05	608	9.73e-3
Uterus	EDEM3	1	184659365	184724047	-4.6363	3.55e-06	608	2.16e-3
Uterus	MRPL23-AS1	11	2004467	2011150	5.4860	4.11e-08	608	2.50e-5
Uterus	HSD17B12	11	43577986	43878160	-4.8730	1.10e-06	608	6.69e-4
Uterus	RP1-228P16.1	12	48448596	48449374	-4.8640	1.15e-06	608	6.99e-4
Uterus	ULK3	15	75128457	75135538	8.8350	1.00e-18	608	6.08e-16
Uterus	FBRS	16	30669752	30682135	-6.3290	2.47e-10	608	1.50e-7
Uterus	RP11-196G11.2	16	31054471	31061201	4.6690	3.03e-06	608	1.84e-3
Uterus	ELP5	17	7155942	7160357	-4.3230	1.54e-05	608	9.36e-3
Uterus	NELFCD	20	57556263	57570188	4.982	6.29e-07	608	3.82e-4
Uterus	MRPS18AP1	3	48297840	48298428	-5.878	4.15e-09	608	2.52e-6
Uterus	CISD2	4	103790135	103810399	5.227	1.72e-07	608	1.05e-4
Uterus	C1GALT1	7	7196565	7288282	6.9076	4.93e-12	608	3.00e-9
Vagina	MIR1307	10	105154010	105154158	-4.295	1.74e-05	675	1.17e-2
Vagina	SPTBN5	15	42142067	42186275	4.1744	2.99e-05	675	2.02e-2
Vagina	COX5A	15	75212132	75230509	-9.7315	2.21e-22	675	1.49e-19
Vagina	KAT8	16	31127075	31142714	4.08700	4.37e-05	675	2.95e-2
Vagina	MARCH2	19	8478154	8503901	4.4010	1.08e-05	675	7.29e-3
Vagina	SIGLEC16	19	50472857	50479071	-4.0720	4.66e-05	675	3.15e-2
Vagina	AHSA2	2	61404553	61413216	4.2836	1.84e-05	675	1.24e-2
Vagina	NELFCD	20	57556263	57570188	4.3970	1.10e-05	675	7.43e-3
Vagina	RGS19	20	62704534	62711323	-4.9360	7.97e-07	675	5.38e-4
Vagina	PDXK	21	45138975	45182188	-5.117	3.10e-07	675	2.09e-4
Vagina	ZNF589	3	48282590	48340743	-5.451	5.02e-08	675	3.39e-5
Vagina	MRPS18AP1	3	48297840	48298428	-5.463	4.68e-08	675	3.16e-5
Vagina	RP11-538P18.2	3	158263009	158288855	-4.864	1.15e-06	675	7.76e-4
Vagina	RP11-425D10.10	6	109703998	109704869	-4.4770	7.57e-06	675	5.11e-3
Vagina	CENPW	6	126661320	126670021	5.7058	1.16e-08	675	7.83e-6
Vagina	C1GALT1	7	7196565	7288282	4.9940	5.91e-07	675	3.99e-4
Whole_Blood	RERE	1	8412457	8877702	6.2030	5.54e-10	2058	1.14e-6
Whole_Blood	RP3-465N24.5	1	25592593	25593627	4.3800	1.19e-05	2058	2.45e-2
Whole_Blood	ARID1A	1	27022524	27108595	-4.8817	1.05e-06	2058	2.16e-3
Whole_Blood	ZDHHC18	1	27153201	27184093	5.1650	2.40e-07	2058	4.94e-4
Whole_Blood	WASF2	1	27730730	27816669	-4.5790	4.67e-06	2058	9.61e-3
Whole_Blood	CCDC23	1	43272723	43282475	4.9330	8.10e-07	2058	1.67e-3
Whole_Blood	TRAF3IP3	1	209929377	209954803	4.7586	1.95e-06	2058	4.01e-3
Whole_Blood	IBA57	1	228353516	228369958	-4.6310	3.64e-06	2058	7.49e-3
Whole_Blood	SDCCAG8	1	243419320	243652442	4.4260	9.60e-06	2058	1.98e-2
Whole_Blood	NSUN6	10	18834490	18905222	5.2600	1.44e-07	2058	2.96e-4
Whole_Blood	MIR1307	10	105154010	105154158	-4.3320	1.48e-05	2058	3.05e-2
Whole_Blood	ARNTL	11	13298199	13408813	-4.3470	1.38e-05	2058	2.84e-2
Whole_Blood	ARL14EP	11	30344598	30359774	-4.3560	1.32e-05	2058	2.72e-2
Whole_Blood	RP11-613D13.5	11	43851259	43902276	-4.3770	1.20e-05	2058	2.47e-2
Whole_Blood	RP4-605O3.4	12	50505980	50559203	6.997	2.62e-12	2058	5.39e-9
Whole_Blood	RPS26	12	56435637	56438116	-4.288	1.80e-05	2058	3.70e-2
[truncated: 32 more rows]

## Sheet: Table S6
Table S6. TWAS of obesity (OBE)
Tissue	Gene	Chr	P0	P1	Z	P	GN	FDR
Adipose_Subcutaneous	LIN7C	11	27516123	27528320	5.76000	8.41e-09	3579	3.01e-5
Adipose_Subcutaneous	MAP2K5	15	67835047	68099461	5.47800	4.30e-08	3579	1.54e-4
Adipose_Subcutaneous	GPRC5B	16	19873159	19897489	5.12554	2.97e-07	3579	1.06e-3
Adipose_Subcutaneous	EIF3CL	16	28390900	28415200	5.90530	3.52e-09	3579	1.26e-5
Adipose_Subcutaneous	SULT1A2	16	28603264	28608430	4.97207	6.62e-07	3579	2.37e-3
Adipose_Subcutaneous	SULT1A1	16	28616903	28634946	-4.51825	6.24e-06	3579	2.23e-2
Adipose_Subcutaneous	EIF3C	16	28699879	28747051	5.80805	6.32e-09	3579	2.26e-5
Adipose_Subcutaneous	RP11-1348G14.4	16	28814097	28829149	-4.86457	1.15e-06	3579	4.12e-3
Adipose_Subcutaneous	SH2B1	16	28857921	28885526	-5.31342	1.08e-07	3579	3.87e-4
Adipose_Subcutaneous	ADCY3	2	25045380	25142708	5.3540	8.60e-08	3579	3.08e-4
Adipose_Subcutaneous	RP11-443B20.1	2	25048479	25049586	5.0278	4.96e-07	3579	1.78e-3
Adipose_Subcutaneous	URM1	9	131133598	131153015	-4.57282	4.81e-06	3579	1.72e-2
Adipose_Visceral_Omentum	MAP2K5	15	67835047	68099461	4.97300	6.59e-07	2100	1.38e-3
Adipose_Visceral_Omentum	EIF3CL	16	28390900	28415200	4.36872	1.25e-05	2100	2.63e-2
Adipose_Visceral_Omentum	SULT1A2	16	28603264	28608430	5.03219	4.85e-07	2100	1.02e-3
Adipose_Visceral_Omentum	RP11-1348G14.4	16	28814097	28829149	-5.30869	1.10e-07	2100	2.31e-4
Adipose_Visceral_Omentum	SH2B1	16	28857921	28885526	-4.96700	6.80e-07	2100	1.43e-3
Adipose_Visceral_Omentum	RP11-196G11.2	16	31054471	31061201	4.23717	2.26e-05	2100	4.75e-2
Adipose_Visceral_Omentum	KAT8	16	31127075	31142714	4.27600	1.90e-05	2100	3.99e-2
Adipose_Visceral_Omentum	URM1	9	131133598	131153015	-4.7496	2.04e-06	2100	4.28e-3
Adrenal_Gland	EIF3CL	16	28390900	28415200	5.191	2.09e-07	1514	3.16e-4
Adrenal_Gland	SULT1A2	16	28603264	28608430	5.547	2.90e-08	1514	4.39e-5
Adrenal_Gland	RP11-347C12.2	16	30234230	30346695	4.434	9.24e-06	1514	1.40e-2
Artery_Aorta	C1QTNF4	11	47611216	47616211	-4.3780	0.000012	3047	3.66e-2
Artery_Aorta	MAP2K5	15	67835047	68099461	5.2090	1.90e-07	3047	5.79e-4
Artery_Aorta	EIF3CL	16	28390900	28415200	4.85599	1.20e-06	3047	3.66e-3
Artery_Aorta	NUPR1	16	28548606	28550495	-5.29190	1.21e-07	3047	3.69e-4
Artery_Aorta	SULT1A2	16	28603264	28608430	5.41572	6.10e-08	3047	1.86e-4
Artery_Aorta	EIF3C	16	28699879	28747051	4.80703	1.53e-06	3047	4.66e-3
Artery_Aorta	RP11-1348G14.4	16	28814097	28829149	-5.61668	1.95e-08	3047	5.94e-5
Artery_Aorta	TUFM	16	28853732	28857729	5.44112	5.29e-08	3047	1.61e-4
Artery_Aorta	MIR4721	16	28855240	28855328	5.39400	6.89e-08	3047	2.10e-4
Artery_Aorta	SPNS1	16	28985542	28995869	5.22422	1.75e-07	3047	5.33e-4
Artery_Aorta	RP11-6N17.10	17	46057764	46073562	-4.65825	3.19e-06	3047	9.72e-3
Artery_Coronary	KAT8	16	31127075	31142714	4.701	2.59e-06	1231	3.19e-3
Artery_Coronary	URM1	9	131133598	131153015	-4.2730	1.93e-05	1231	2.38e-2
Artery_Tibial	MAP2K5	15	67835047	68099461	5.2410	1.60e-07	3844	6.15e-4
Artery_Tibial	EIF3CL	16	28390900	28415200	5.59587	2.20e-08	3844	8.46e-5
Artery_Tibial	NUPR1	16	28548606	28550495	-5.32799	9.93e-08	3844	3.82e-4
Artery_Tibial	CCDC101	16	28565247	28603111	-4.41715	1.00e-05	3844	3.84e-2
Artery_Tibial	SULT1A2	16	28603264	28608430	5.25210	1.50e-07	3844	5.77e-4
Artery_Tibial	EIF3C	16	28699879	28747051	5.22557	1.74e-07	3844	6.69e-4
Artery_Tibial	RP11-1348G14.4	16	28814097	28829149	-5.41754	6.04e-08	3844	2.32e-4
Artery_Tibial	TUFM	16	28853732	28857729	5.35400	8.60e-08	3844	3.31e-4
Artery_Tibial	MIR4721	16	28855240	28855328	5.35400	8.60e-08	3844	3.31e-4
Artery_Tibial	NFATC2IP	16	28962128	28978418	5.20689	1.92e-07	3844	7.38e-4
Artery_Tibial	ADCY3	2	25045380	25142708	5.38410	7.28e-08	3844	2.80e-4
Artery_Tibial	RP11-443B20.1	2	25048479	25049586	4.83963	1.30e-06	3844	5.00e-3
Artery_Tibial	URM1	9	131133598	131153015	-4.5478	5.42e-06	3844	2.08e-2
Brain_Caudate_basal_ganglia	SULT1A2	16	28603264	28608430	4.967	6.80e-07	970	6.60e-4
Brain_Caudate_basal_ganglia	SULT1A1	16	28616903	28634946	-4.967	6.80e-07	970	6.60e-4
Brain_Cerebellar_Hemisphere	RP11-1348G14.4	16	28814097	28829149	-5.35631	8.49e-08	1542	1.31e-4
Brain_Cerebellar_Hemisphere	KAT8	16	31127075	31142714	4.27600	1.90e-05	1542	2.93e-2
Brain_Cerebellar_Hemisphere	ARMC5	16	31469401	31478487	4.71239	2.45e-06	1542	3.78e-3
Brain_Cerebellar_Hemisphere	POC5	5	74969949	75013313	-4.16371	3.13e-05	1542	4.83e-2
Brain_Cerebellum	MAP2K5	15	67835047	68099461	4.5729	4.81e-06	2033	9.78e-3
Brain_Cerebellum	SULT1A2	16	28603264	28608430	5.0749	3.88e-07	2033	7.89e-4
Brain_Cerebellum	SULT1A1	16	28616903	28634946	-4.8672	1.13e-06	2033	2.30e-3
Brain_Cerebellum	RP11-22P6.2	16	28873487	28874661	-5.0725	3.93e-07	2033	7.99e-4
Brain_Cerebellum	RP11-345J4.5	16	29454551	29461597	-4.4880	7.19e-06	2033	1.46e-2
Brain_Cerebellum	KAT8	16	31127075	31142714	4.5905	4.42e-06	2033	8.99e-3
Brain_Cerebellum	URM1	9	131133598	131153015	-4.4118	1.03e-05	2033	2.09e-2
Brain_Cortex	SULT1A2	16	28603264	28608430	5.0850	3.68e-07	1069	3.93e-4
Brain_Cortex	SULT1A1	16	28616903	28634946	-5.0450	4.53e-07	1069	4.84e-4
Brain_Cortex	LAT	16	28996147	29002104	5.5029	3.74e-08	1069	4.00e-5
Brain_Cortex	DHRS11	17	34948228	34957235	4.157754	3.21e-05	1069	3.43e-2
Brain_Frontal_Cortex_BA9	RP11-1348G14.4	16	28814097	28829149	-5.354	8.60e-08	950	8.17e-5
Brain_Frontal_Cortex_BA9	DHRS11	17	34948228	34957235	4.0875	4.36e-05	950	4.14e-2
Brain_Frontal_Cortex_BA9	C18orf8	18	21083473	21110576	-4.091	0.000043	950	4.09e-2
Brain_Hippocampus	IQCH-AS1	15	67695957	67813400	-4.2240	0.000024	558	1.34e-2
Brain_Hippocampus	SULT1A2	16	28603264	28608430	4.9670	6.80e-07	558	3.79e-4
Brain_Hypothalamus	EIF3CL	16	28390900	28415200	5.379	7.49e-08	619	4.64e-5
Brain_Hypothalamus	OXER1	2	42989642	42991401	4.051	5.10e-05	619	3.16e-2
Brain_Hypothalamus	HAAO	2	42994229	43019732	3.983	6.81e-05	619	4.22e-2
Brain_Nucleus_accumbens_basal_ganglia	SULT1A2	16	28603264	28608430	4.8444	1.27e-06	906	1.15e-3
Brain_Nucleus_accumbens_basal_ganglia	TUFM	16	28853732	28857729	5.1900	2.10e-07	906	1.90e-4
Brain_Putamen_basal_ganglia	SULT1A2	16	28603264	28608430	5.085	3.68e-07	647	2.38e-4
Brain_Putamen_basal_ganglia	DDX42	17	61851223	61896677	4.0960	0.000042	647	2.72e-2
Breast_Mammary_Tissue	MAP2K5	15	67835047	68099461	5.40513	6.48e-08	2041	1.32e-4
Breast_Mammary_Tissue	EIF3CL	16	28390900	28415200	5.38600	7.20e-08	2041	1.47e-4
Breast_Mammary_Tissue	SULT1A2	16	28603264	28608430	5.13350	2.84e-07	2041	5.80e-4
Breast_Mammary_Tissue	SULT1A1	16	28616903	28634946	-4.67691	2.91e-06	2041	5.94e-3
Breast_Mammary_Tissue	EIF3C	16	28699879	28747051	5.38600	7.20e-08	2041	1.47e-4
Breast_Mammary_Tissue	RP11-1348G14.4	16	28814097	28829149	-4.64332	3.43e-06	2041	7.00e-3
Breast_Mammary_Tissue	SH2B1	16	28857921	28885526	-5.09796	3.43e-07	2041	7.00e-4
Breast_Mammary_Tissue	NFATC2IP	16	28962128	28978418	5.88552	3.97e-09	2041	8.10e-6
Breast_Mammary_Tissue	STX1B	16	31000577	31021949	4.23672	2.27e-05	2041	4.63e-2
Breast_Mammary_Tissue	KAT8	16	31127075	31142714	4.22556	2.38e-05	2041	4.86e-2
Breast_Mammary_Tissue	BCS1L	2	219524379	219528166	-4.52231	6.12e-06	2041	1.25e-2
Cells_EBV-transformed_lymphocytes	TUFM	16	28853732	28857729	5.1900	2.10e-07	1464	3.07e-4
Cells_EBV-transformed_lymphocytes	ADCY3	2	25045380	25142708	-5.3540	8.60e-08	1464	1.26e-4
Cells_EBV-transformed_lymphocytes	RP11-443B20.1	2	25048479	25049586	-5.3540	8.60e-08	1464	1.26e-4
Cells_EBV-transformed_lymphocytes	URM1	9	131133598	131153015	-4.9199	8.66e-07	1464	1.27e-3
Cells_Transformed_fibroblasts	LIN7C	11	27516123	27528320	4.5583	5.16e-06	4288	2.21e-2
Cells_Transformed_fibroblasts	EIF3CL	16	28390900	28415200	5.36300	8.19e-08	4288	3.51e-4
Cells_Transformed_fibroblasts	SULT1A1	16	28616903	28634946	-4.92528	8.42e-07	4288	3.61e-3
Cells_Transformed_fibroblasts	EIF3C	16	28699879	28747051	5.22557	1.74e-07	4288	7.46e-4
Cells_Transformed_fibroblasts	TUFM	16	28853732	28857729	5.35400	8.60e-08	4288	3.69e-4
Cells_Transformed_fibroblasts	URM1	9	131133598	131153015	-4.5331	5.81e-06	4288	2.49e-2
Colon_Sigmoid	RP11-1348G14.4	16	28814097	28829149	-5.33800	9.40e-08	1528	1.44e-4
Colon_Sigmoid	TUFM	16	28853732	28857729	5.19000	2.10e-07	1528	3.21e-4
Colon_Sigmoid	MIR4721	16	28855240	28855328	5.33376	9.62e-08	1528	1.47e-4
Colon_Transverse	SULT1A1	16	28616903	28634946	-4.8062	1.54e-06	2133	3.28e-3
Colon_Transverse	TUFM	16	28853732	28857729	5.3540	8.60e-08	2133	1.83e-4
Colon_Transverse	ATP2A1	16	28889726	28915147	5.1900	2.10e-07	2133	4.48e-4
Colon_Transverse	NFATC2IP	16	28962128	28978418	5.7923	6.94e-09	2133	1.48e-5
Colon_Transverse	RP11-264B17.2	16	28968008	28978204	5.1250	2.97e-07	2133	6.34e-4
Colon_Transverse	RP11-196G11.2	16	31054471	31061201	4.2391	2.24e-05	2133	4.78e-2
Esophagus_Gastroesophageal_Junction	KNOP1	16	19721831	19726359	-4.2400	2.24e-05	1500	3.36e-2
Esophagus_Gastroesophageal_Junction	EIF3CL	16	28390900	28415200	4.8480	1.25e-06	1500	1.88e-3
Esophagus_Gastroesophageal_Junction	SULT1A2	16	28603264	28608430	4.9391	7.85e-07	1500	1.18e-3
Esophagus_Gastroesophageal_Junction	RP11-1348G14.4	16	28814097	28829149	-4.2999	1.71e-05	1500	2.56e-2
Esophagus_Gastroesophageal_Junction	TUFM	16	28853732	28857729	5.3540	8.60e-08	1500	1.29e-4
Esophagus_Gastroesophageal_Junction	SH2B1	16	28857921	28885526	-5.4725	4.44e-08	1500	6.66e-5
Esophagus_Gastroesophageal_Junction	RP11-22P6.2	16	28873487	28874661	-5.0043	5.61e-07	1500	8.42e-4
Esophagus_Gastroesophageal_Junction	KAT8	16	31127075	31142714	4.2374	2.26e-05	1500	3.39e-2
Esophagus_Gastroesophageal_Junction	GP1BA	17	4835592	4838325	4.1548	3.26e-05	1500	4.89e-2
Esophagus_Mucosa	C1QTNF4	11	47611216	47616211	-4.37800	0.000012	3391	4.07e-2
Esophagus_Mucosa	EIF3CL	16	28390900	28415200	5.57664	2.45e-08	3391	8.31e-5
Esophagus_Mucosa	CCDC101	16	28565247	28603111	-4.93500	8.02e-07	3391	2.72e-3
Esophagus_Mucosa	SULT1A2	16	28603264	28608430	5.08499	3.68e-07	3391	1.25e-3
Esophagus_Mucosa	SULT1A1	16	28616903	28634946	-5.04931	4.43e-07	3391	1.50e-3
Esophagus_Mucosa	EIF3C	16	28699879	28747051	5.22557	1.74e-07	3391	5.90e-4
Esophagus_Mucosa	RP11-1348G14.4	16	28814097	28829149	-5.31641	1.06e-07	3391	3.59e-4
Esophagus_Mucosa	TUFM	16	28853732	28857729	5.39400	6.89e-08	3391	2.34e-4
Esophagus_Mucosa	SH2B1	16	28857921	28885526	-5.40200	6.59e-08	3391	2.23e-4
Esophagus_Mucosa	RP11-196G11.2	16	31054471	31061201	4.38876	1.14e-05	3391	3.87e-2
Esophagus_Mucosa	SLC27A4	9	131102925	131123749	-4.51022	6.48e-06	3391	2.20e-2
Esophagus_Muscularis	NEGR1	1	71861623	72748417	4.46477	8.02e-06	3316	2.66e-2
Esophagus_Muscularis	MAP2K5	15	67835047	68099461	5.2090	1.90e-07	3316	6.30e-4
Esophagus_Muscularis	NUPR1	16	28548606	28550495	-4.99082	6.01e-07	3316	1.99e-3
Esophagus_Muscularis	SULT1A2	16	28603264	28608430	5.37745	7.55e-08	3316	2.50e-4
Esophagus_Muscularis	EIF3C	16	28699879	28747051	5.22557	1.74e-07	3316	5.77e-4
Esophagus_Muscularis	RP11-1348G14.4	16	28814097	28829149	-5.31641	1.06e-07	3316	3.51e-4
Esophagus_Muscularis	TUFM	16	28853732	28857729	5.15604	2.52e-07	3316	8.36e-4
Esophagus_Muscularis	SH2B1	16	28857921	28885526	-5.68506	1.31e-08	3316	4.34e-5
Esophagus_Muscularis	URM1	9	131133598	131153015	-4.6778	2.90e-06	3316	9.62e-3
Heart_Atrial_Appendage	MAP2K5	15	67835047	68099461	5.93559	2.93e-09	1634	4.79e-6
Heart_Atrial_Appendage	SULT1A2	16	28603264	28608430	5.3541	8.60e-08	1634	1.41e-4
Heart_Atrial_Appendage	SULT1A1	16	28616903	28634946	-4.3015	1.70e-05	1634	2.78e-2
Heart_Atrial_Appendage	EIF3C	16	28699879	28747051	5.3064	1.12e-07	1634	1.83e-4
Heart_Atrial_Appendage	CDK5RAP3	17	46045176	46059138	-4.449	8.63e-06	1634	1.41e-2
Heart_Left_Ventricle	C1QTNF4	11	47611216	47616211	-4.378000	0.000012	1581	1.90e-2
Heart_Left_Ventricle	MAP2K5	15	67835047	68099461	5.4780	4.30e-08	1581	6.80e-5
Heart_Left_Ventricle	EIF3CL	16	28390900	28415200	5.2916	1.21e-07	1581	1.91e-4
Heart_Left_Ventricle	SULT1A2	16	28603264	28608430	5.1811	2.21e-07	1581	3.49e-4
Heart_Left_Ventricle	EIF3C	16	28699879	28747051	4.7750	1.80e-06	1581	2.85e-3
Heart_Left_Ventricle	SH2B1	16	28857921	28885526	-5.0420	4.61e-07	1581	7.29e-4
Liver	METTL15	11	28131713	28355054	-4.9100	9.11e-07	756	6.89e-4
Liver	PRSS53	16	31100073	31100284	4.208	2.57e-05	756	1.94e-2
Liver	VKORC1	16	31104104	31107301	4.195	2.73e-05	756	2.06e-2
Liver	SCRN2	17	45915897	45918699	4.0668	4.77e-05	756	3.61e-2
Liver	PLCD4	2	219472488	219501904	4.290	1.79e-05	756	1.35e-2
Lung	MAP2K5	15	67835047	68099461	5.53000	3.20e-08	2938	9.40e-5
Lung	EIF3CL	16	28390900	28415200	5.1000	3.40e-07	2938	9.99e-4
Lung	CCDC101	16	28565247	28603111	-4.9350	8.02e-07	2938	2.36e-3
Lung	EIF3C	16	28699879	28747051	5.8815	4.07e-09	2938	1.20e-5
Lung	RP11-1348G14.4	16	28814097	28829149	-5.1347	2.83e-07	2938	8.31e-4
Lung	TUFM	16	28853732	28857729	5.3540	8.60e-08	2938	2.53e-4
Lung	MIR4721	16	28855240	28855328	5.0980	3.43e-07	2938	1.01e-3
Lung	SH2B1	16	28857921	28885526	-4.6772	2.91e-06	2938	8.55e-3
Muscle_Skeletal	C1QTNF4	11	47611216	47616211	-4.37800	0.000012	2976	3.57e-2
Muscle_Skeletal	MAP2K5	15	67835047	68099461	5.7950	6.83e-09	2976	2.03e-5
Muscle_Skeletal	SULT1A2	16	28603264	28608430	5.3250	1.01e-07	2976	3.01e-4
Muscle_Skeletal	SULT1A1	16	28616903	28634946	-4.9423	7.72e-07	2976	2.30e-3
Muscle_Skeletal	RP11-1348G14.4	16	28814097	28829149	-4.9350	8.02e-07	2976	2.39e-3
Muscle_Skeletal	RP11-339B21.14	9	131068269	131068629	-4.4170	1.00e-05	2976	2.98e-2
Nerve_Tibial	MAP2K5	15	67835047	68099461	5.24100	1.60e-07	4424	7.08e-4
Nerve_Tibial	EIF3CL	16	28390900	28415200	5.3952	6.84e-08	4424	3.03e-4
Nerve_Tibial	SULT1A2	16	28603264	28608430	5.0576	4.25e-07	4424	1.88e-3
Nerve_Tibial	SULT1A1	16	28616903	28634946	-5.0969	3.45e-07	4424	1.53e-3
Nerve_Tibial	EIF3C	16	28699879	28747051	5.4210	5.93e-08	4424	2.62e-4
Nerve_Tibial	RP11-1348G14.4	16	28814097	28829149	-5.3748	7.67e-08	4424	3.39e-4
Nerve_Tibial	TUFM	16	28853732	28857729	5.3848	7.25e-08	4424	3.21e-4
Nerve_Tibial	SH2B1	16	28857921	28885526	-5.0420	4.61e-07	4424	2.04e-3
Nerve_Tibial	ADCY3	2	25045380	25142708	-5.33800	9.40e-08	4424	4.16e-4
Nerve_Tibial	RP11-443B20.1	2	25048479	25049586	-5.33800	9.40e-08	4424	4.16e-4
Ovary	MAP2K5	15	67835047	68099461	5.47800	4.30e-08	948	4.08e-5
Ovary	SULT1A2	16	28603264	28608430	5.1756	2.27e-07	948	2.15e-4
Ovary	SULT1A1	16	28616903	28634946	-4.3372	1.44e-05	948	1.37e-2
Ovary	TUFM	16	28853732	28857729	5.3540	8.60e-08	948	8.15e-5
Ovary	MIR4721	16	28855240	28855328	4.9094	9.13e-07	948	8.66e-4
Ovary	RP11-22P6.2	16	28873487	28874661	-5.7210	1.06e-08	948	1.00e-5
Ovary	KAT8	16	31127075	31142714	4.2760	1.90e-05	948	1.80e-2
Pancreas	TNFRSF14	1	2487078	2496821	4.18478	2.85e-05	1691	4.82e-2
Pancreas	SULT1A1	16	28616903	28634946	-4.6769	2.91e-06	1691	4.92e-3
Pancreas	TUFM	16	28853732	28857729	5.5123	3.54e-08	1691	5.99e-5
Pancreas	MIS12	17	5390247	5394134	-4.1970	2.70e-05	1691	4.57e-2
Pancreas	CERCAM	9	131174030	131199626	4.4048	1.06e-05	1691	1.79e-2
Pituitary	SULT1A1	16	28616903	28634946	-4.9190	8.70e-07	1165	1.01e-3
Pituitary	ATP2A1	16	28889726	28915147	5.3860	7.20e-08	1165	8.39e-5
Pituitary	HAAO	2	42994229	43019732	4.097	4.19e-05	1165	4.88e-2
Prostate	SULT1A2	16	28603264	28608430	4.3414	1.42e-05	880	1.25e-2
Prostate	SULT1A1	16	28616903	28634946	-4.7940	1.63e-06	880	1.43e-3
Prostate	RP11-1348G14.4	16	28814097	28829149	-5.4816	4.21e-08	880	3.70e-5
Prostate	SH2B1	16	28857921	28885526	-4.6772	2.91e-06	880	2.56e-3
Skin_Not_Sun_Exposed_Suprapubic	SULT1A2	16	28603264	28608430	4.9721	6.62e-07	2548	1.69e-3
Skin_Not_Sun_Exposed_Suprapubic	RP11-1348G14.4	16	28814097	28829149	-5.0942	3.50e-07	2548	8.92e-4
Skin_Not_Sun_Exposed_Suprapubic	TUFM	16	28853732	28857729	5.3540	8.60e-08	2548	2.19e-4
Skin_Not_Sun_Exposed_Suprapubic	NFATC2IP	16	28962128	28978418	5.4959	3.89e-08	2548	9.91e-5
Skin_Not_Sun_Exposed_Suprapubic	RP11-264B17.2	16	28968008	28978204	5.3151	1.07e-07	2548	2.73e-4
Skin_Sun_Exposed_Lower_leg	MAP2K5	15	67835047	68099461	5.4239	5.83e-08	3729	2.17e-4
Skin_Sun_Exposed_Lower_leg	EIF3CL	16	28390900	28415200	5.1000	3.40e-07	3729	1.27e-3
Skin_Sun_Exposed_Lower_leg	SULT1A2	16	28603264	28608430	4.8714	1.11e-06	3729	4.14e-3
Skin_Sun_Exposed_Lower_leg	SULT1A1	16	28616903	28634946	-5.1820	2.20e-07	3729	8.20e-4
Skin_Sun_Exposed_Lower_leg	EIF3C	16	28699879	28747051	5.6962	1.22e-08	3729	4.55e-5
Skin_Sun_Exposed_Lower_leg	RP11-1348G14.4	16	28814097	28829149	-4.9352	8.01e-07	3729	2.99e-3
Skin_Sun_Exposed_Lower_leg	TUFM	16	28853732	28857729	5.3540	8.60e-08	3729	3.21e-4
Skin_Sun_Exposed_Lower_leg	MIR4721	16	28855240	28855328	5.3609	8.28e-08	3729	3.09e-4
Skin_Sun_Exposed_Lower_leg	URM1	9	131133598	131153015	-4.4060	1.05e-05	3729	3.92e-2
Small_Intestine_Terminal_Ileum	RP11-1348G14.4	16	28814097	28829149	-4.919	8.70e-07	491	4.27e-4
Small_Intestine_Terminal_Ileum	RP11-196G11.2	16	31054471	31061201	4.152	3.30e-05	491	1.62e-2
Spleen	RP3-395M20.9	1	2512999	2515972	-4.2614	2.03e-05	1463	2.97e-2
Spleen	MAP2K5	15	67835047	68099461	5.2410	1.60e-07	1463	2.34e-4
Spleen	SULT1A2	16	28603264	28608430	4.9721	6.62e-07	1463	9.69e-4
Spleen	RP11-1348G14.4	16	28814097	28829149	-5.5052	3.69e-08	1463	5.40e-5
Spleen	TUFM	16	28853732	28857729	5.1903	2.10e-07	1463	3.07e-4
Spleen	FTSJ3	17	61896793	61906562	-4.1811	0.000029	1463	4.24e-2
Stomach	EIF3CL	16	28390900	28415200	6.1486	7.82e-10	1507	1.18e-6
Stomach	SULT1A2	16	28603264	28608430	5.0850	3.68e-07	1507	5.55e-4
Stomach	SULT1A1	16	28616903	28634946	-5.2819	1.28e-07	1507	1.93e-4
Stomach	EIF3C	16	28699879	28747051	5.2256	1.74e-07	1507	2.62e-4
Stomach	SH2B1	16	28857921	28885526	-5.3136	1.07e-07	1507	1.61e-4
Stomach	MED23	6	131895106	131949369	-4.413229	1.02e-05	1507	1.54e-2
Testis	FAIM2	12	50260679	50298000	-5.5540	2.79e-08	3222	8.99e-5
Testis	NUPR1	16	28548606	28550495	-5.71315	1.11e-08	3222	3.58e-5
Testis	SULT1A2	16	28603264	28608430	4.91900	8.70e-07	3222	2.80e-3
Testis	EIF3C	16	28699879	28747051	5.75939	8.44e-09	3222	2.72e-5
Testis	TUFM	16	28853732	28857729	4.96100	7.01e-07	3222	2.26e-3
Testis	AKTIP	16	53526605	53538323	9.93734	2.86e-23	3222	9.21e-20
Testis	PIK3C3	18	39535171	39667794	-4.4365	9.14e-06	3222	2.94e-2
Thyroid	LIN7C	11	27516123	27528320	5.760000	8.41e-09	4082	3.43e-5
Thyroid	MAP2K5	15	67835047	68099461	5.47800	4.30e-08	4082	1.76e-4
Thyroid	SULT1A1	16	28616903	28634946	-4.72332	2.32e-06	4082	9.47e-3
Thyroid	TUFM	16	28853732	28857729	5.35400	8.60e-08	4082	3.51e-4
Thyroid	MIR4721	16	28855240	28855328	5.39400	6.89e-08	4082	2.81e-4
Thyroid	STX1B	16	31000577	31021949	4.38146	1.18e-05	4082	4.82e-2
Thyroid	RP11-6N17.9	17	46022790	46051804	-4.3780	1.20e-05	4082	4.90e-2
Thyroid	CDK5RAP3	17	46045176	46059138	-4.5396	5.64e-06	4082	2.30e-2
Thyroid	RP11-6N17.10	17	46057764	46073562	-4.4035	1.07e-05	4082	4.37e-2
Uterus	SULT1A2	16	28603264	28608430	5.0460	4.51e-07	608	2.74e-4
Uterus	FBRS	16	30669752	30682135	-4.2060	2.60e-05	608	1.58e-2
Uterus	RP11-2C24.6	16	30789770	30791473	-4.1334	3.57e-05	608	2.17e-2
Uterus	RP11-196G11.2	16	31054471	31061201	3.9575	7.57e-05	608	4.60e-2
Vagina	SULT1A2	16	28603264	28608430	5.0850	3.68e-07	675	2.48e-4
Vagina	RP11-1348G14.4	16	28814097	28829149	-4.8896	1.01e-06	675	6.82e-4
Vagina	TUFM	16	28853732	28857729	5.3540	8.60e-08	675	5.81e-5
Vagina	MIR4721	16	28855240	28855328	5.3540	8.60e-08	675	5.81e-5
Whole_Blood	MAP2K5	15	67835047	68099461	5.2410	1.60e-07	2058	3.29e-4
Whole_Blood	SULT1A2	16	28603264	28608430	4.9194	8.68e-07	2058	1.79e-3
Whole_Blood	EIF3C	16	28699879	28747051	5.1858	2.15e-07	2058	4.42e-4
Whole_Blood	TUFM	16	28853732	28857729	5.3540	8.60e-08	2058	1.77e-4
Whole_Blood	MIR4721	16	28855240	28855328	5.3940	6.89e-08	2058	1.42e-4
Whole_Blood	ADCY3	2	25045380	25142708	5.8467	5.01e-09	2058	1.03e-5
Whole_Blood	RP11-443B20.1	2	25048479	25049586	5.7543	8.70e-09	2058	1.79e-5
Whole_Blood	DNAJC27	2	25166505	25194963	5.6300	1.80e-08	2058	3.70e-5

## Sheet: Table S7
Table S7. Mendelian randomization analysis between severe COVID-19 and cardiac traits
Trait 1	Trait 2	Causal Estimate	SD	T-stat	P-value
COVID-19	CAD	-0.00449009	0.000950988	-4.7215	3.74078e-06
COVID-19	T2D	-0.00262083	0.00216951	-1.20803	0.22806
COVID-19	Obesity	0.0494227	0.0109265	4.52318	0.000186035
COVID-19	HTN	-0.00193835	0.000390638	-4.96202	1.18287e-06
Abbreviations: COVID-19: coronavirus disease 2019;
CAD: coronary artery disease; T2D: type 2 diabetes; HTN: hypertension
SD: standard deviation;

## Sheet: Table S8
Table S8. GWAS-Catalog analysis of the shared genes
Genes	COVID-19 PubMed ID	CAD PubMed ID	T2D PubMed ID	OBE PubMed ID	HTN PubMed ID
INO80	×	×	30054458	19553259, 31504550	×
ABO	34237774, 33949668, 35222515, 33888907, 35241825	34237774, 33949668, 35222515, 33888907, 35241825	×	29234017	34237774, 33949668, 35222515, 33888907, 35241825
ACP2	×	×	×	×	×
ADCY3	×	×	×	23563607, 31504550	×
ADCY5	×	×	30595370, 30054458, 28254843, 33619380, 34737425	×	×
ARFGAP2	×	×	×	×	×
ATP2A1	×	×	×	×	×
ATP2B1	×	×	×	×	×
AXL	×	×	×	×	×
BDNF	×	×	×	21708048, 31504550	×
C10orf142	×	×	×	×	×
C11orf49	×	×	×	×	×
C19orf38	×	×	×	×	×
C19orf52	×	×	×	×	×
CACNA1D	×	×	×	×	×
CARM1	×	×	×	×	×
CCR1	33888907	33888907	×	33888907	33888907
CHP1	×	×	×	×	×
COX5A	×	×	×	×	×
CUX2	×	×	23575436	×	×
DDB2	×	×	×	×	×
DNM2	×	×	×	×	×
EDNRA	×	×	×	×	×
ENPEP	×	×	×	×	×
EXD1	×	×	×	×	×
FAM219B	×	×	×	×	×
FYCO1	33888907	33888907	×	×	33888907
GGCX	×	×	×	×	×
HAUS8	×	×	×	×	×
ICAM5	×	×	×	29234017	×
IL6R	×	×	×	×	×
KLHL32	×	×	×	×	×
LINC01412	×	×	×	×	×
LINC02056	×	×	×	×	×
LSP1	×	×	×	×	×
MAT2A	×	×	×	×	×
MECOM	×	×	×	×	×
MEF2C	×	×	×	×	×
MIR548H3	×	×	×	×	×
MOV10	×	×	×	×	×
MPI	×	×	×	×	×
MTND1P22	×	×	×	×	×
NAA38	×	×	×	×	×
NR1H3	×	×	×	×	×
PACSIN3	×	×	×	×	×
PLCB1	×	×	×	×	×
PLEKHG1	×	×	×	×	×
PPP2R2C	×	×	30718926	×	×
PTPRJ	×	×	×	×	×
RABEP2	×	×	×	31504550	×
RHOC	×	×	×	×	×
SCAMP2	×	×	×	×	×
SMARCA4	×	×	×	×	×
TAF1A	×	×	×	×	×
TMED1	×	×	×	×	×
ULK3	×	×	×	×	×
VAMP8	×	×	×	×	×
XCR1	33888907	33888907	×	×	33888907
YIPF2	×	×	×	×	×
Abbreviations: COVID-19: coronavirus disease 2019;
CAD: coronary artery disease; T2D: type 2 diabetes;OBE: obesity HTN: hypertension
